# Supplementary material for: The glucocorticoid dose-mortality nexus in pneumonia patients: unveiling the threshold effect
Source: Front Pharmacol. 2024 Sep 19;15:1445979. doi: 10.3389/fphar.2024.1445979 (PMC11447404; doi:10.3389/fphar.2024.1445979)
Supplement: Supplementary file 2 [file DataSheet1.CSV]

CAP	RespiratoryFailure	Age	age60	Gender	Fiver	Cough	Expectoration	Chestpain	Dyspnea	Antibiotics	AntiviralDrugs	Immunomodulators	Asthma	COPD	Bronchiectasia	ILD	HP	CHD	CHF	DM	Anemia	Leukemia	Lymphoma	CRF	Nephroticsyndrome	Cirrhosis	CTD	RadiationPneumonia	SolidOrganTransplantation	BonemarrowTransplantation	IIP	COPDorAsthma	Tumor	Cerebrovasculardiseases	Smoke	Alcoholism	Heartrate	Respiratoryrate	Systolicpressure	Diastolicpressure	Shock	Disturbanceofconsciousness	Cyanosis	Moistrales	Wheezingsound	Oxygeninhalation	Invasiveventilation	Noninvasiveventilation	Ventilation
1	0	1	0	1	0	1	1	0	1	0	0	1	0	0	0	1	0	0	0	0	0	0	0	0	0	0	1	0	0	0	0	0	0	0	0	0	105	20	129	86	0	0	1	1	0	1	0	0	0
0	0	1	0	1	1	1	1	0	1	1	1	1	0	0	0	0	0	0	0	0	0	0	0	0	0	0	0	0	1	0	0	0	0	0	1	0	84	15	110	65		0	0	0	0	0	0	0	0
1	0	1	0	1	1	1	1	0	1	1	0	1	0	0	0	0	0	0	0	0	1	1	0	0	0	0	0	0	0	1	0	0	0	0	0	0	59	19	120	75	0	0	0	1	0	1	0	0	0
1	1	1	0	1	1	0	0	0	0	1	0	1	0	0	0	0	0	0	0	0	0	0	0	0	0	0	1	0	0	0	0	0	0	0	0	0	90	15	120	65	0	0	1	1	0	1	1	0	1
1	0	1	0	1	0	1	1	0	0	1	0	1	0	0	0	0	0	0	0	0	0	0	0	0	0	0	0	0	1	0	0	0	0	0	0	0	92	22	109	70		0	0	0	0	0	0	0	0
1	0	1	0	1	0	1	1	0	0	0	0	0	0	0	0	1	0	0	0	0	0	0	0	0	0	0	0	0	1	0	0	0	0	0	0	0	98	21	124	78		0	0	1	0	0	0	0	0
1	0	1	0	1	1	0	0	0	0	1	0	1	0	0	0	1	0	0	0	0	0	0	0	0	0	0	1	0	0	0	0	0	0	0	0	0	80	20	120	80	0	0	0	0	0	0	0	0	0
1	0	1	0	1	0	0	0	0	0	0	0	1	0	0	0	1	0	0	0	0	0	0	0	0	0	0	1	0	0	0	0	0	0	0	0	0	103	20	104	63	0	0	0	1	0	0	0	0	0
1	1	1	0	1	1	1	1	0	0	1	0	1	0	0	0	0	0	0	0	0	0	0	0	0	0	0	1	0	0	0	0	0	0	0	0	0	80	20	120	80	0	0	0	0	0	1	0	0	0
1	0	1	0	1	1	1	1	0	0	1	1	1	0	0	0	0	0	0	0	0	0	0	0	0	0	0	0	0	1	0	0	0	0	0	1	0	75	20	110	70	0	0	0	1	0	1	0	0	0
0	1	1	0	1	1	0	0	0	1	1	1	1	0	0	0	0	0	0	0	0	1	0	0	1	0	0	0	0	0	0	0	0	0	0	0	0	111	26	132	75	0	0	0	0	1	1	0	1	1
1	1	1	0	1	1	1	0	0	1	1	1	1	0	0	0	0	1	0	0	0	0	0	0	0	1	0	0	0	0	0	0	0	0	0	0	0	87	25	120	62	0	0	0	0	0	1	0	1	1
1	1	1	0	1	1	1	1	0	1	1	0	1	0	0	0	0	0	0	0	0	0	0	0	0	1	0	0	0	0	0	0	0	0	0	0	0	127	30	136	83	0	0	1	1	0	1	0	0	0
1	0	1	0	1	1	0	0	0	0	1	1	1	0	0	0	0	0	0	0	0	1	0	0	0	0	0	0	0	0	0	0	0	0	0	0	0	80	20	120	80	0	0	0	0	0	0	0	0	0
1	1	1	0	1	1	1	0	0	1	1	1	1	0	0	0	0	0	0	0	1	0	0	0	0	0	0	0	0	1	0	0	0	0	0	0	0	115	30	100	57	0	0	0	1	0	1	0	0	0
1	1	1	0	1	1	1	0	0	1	1	1	0	0	0	0	0	0	0	0	0	0	0	0	0	1	0	0	0	0	0	0	0	0	0	0	0	143	19	132	78	0	1	0	1	0	1	1	0	1
1	0	1	0	1	1	1	1	0	0	1	1	1	0	0	0	0	0	0	0	0	0	0	0	0	1	0	0	0	0	0	0	0	0	0	0	0	118	20	112	79	0	0	0	0	0	0	0	0	0
1	0	1	0	1	1	1	1	0	0	1	0	1	0	0	0	0	0	0	0	0	0	0	0	0	0	0	1	0	0	0	0	0	0	0	0	0	100	20	109	72	0	0	0	0	0	0	0	0	0
1	1	1	0	1	1	1	0	0	1	1	0	1	0	1	0	0	0	0	0	0	0	0	0	0	1	0	0	0	0	0	0	0	0	0	0	0	100	30	121	62	0	0	0	1	0	1	1	0	1
1	0	1	0	1	1	1	1	0	0	0	0	1	0	0	0	0	0	0	0	0	0	0	0	0	0	0	1	0	0	0	0	0	0	0	0	0	76	20	134	90	0	0	0	1	0	1	0	0	0
1	1	1	0	1	1	1	0	0	0	1	1	1	0	0	0	0	0	0	1	1	0	0	0	0	0	0	0	0	0	0	0	0	0	0	1	0	80	20	100	60	0	0	0	0	0	1	0	1	1
1	1	1	0	1	1	0	0	0	0	1	0	0	0	0	0	0	0	0	0	0	0	0	0	0	0	0	0	0	0	0	0	0	0	0	0	0	74	20	109	58	0	1	0	1	0	1	1	0	1
1	1	1	0	1	1	0	0	0	0	1	0	1	0	0	0	0	0	0	0	0	0	0	0	0	0	0	1	0	0	0	0	0	0	0	0	0	86	20	135	97	0	0	0	0	0	1	0	0	0
1	0	1	0	1	0	1	1	0	1	1	0	1	0	0	0	0	1	0	0	0	1	0	0	0	0	0	0	0	0	1	0	0	0	0	0	0	92	21	129	90	0	0	0	1	0	1	0	0	0
1	0	1	0	1	1	1	1	0	1	1	0	1	0	0	0	0	0	0	0	0	0	0	0	1	0	0	0	0	1	0	0	0	0	0	0	0	86	21	100	60	0	0	0	0	0	0	0	0	0
1	0	1	0	1	1	0	0	0	0	0	0	0	0	0	0	0	0	0	0	0	0	0	0	0	0	0	0	0	0	0	0	0	0	0	0	0	84	20	140	81	0	0	0	0	0	0	0	0	0
1	0	1	0	1	1	1	0	1	0	1	1	1	0	0	0	0	0	0	0	0	0	0	0	1	0	0	0	0	1	0	0	0	0	0	0	0	112	21	135	91	0	0	0	0	0	0	0	0	0
1	1	2	0	1	1	1	1	0	1	1	1	1	0	0	0	1	1	0	0	0	0	0	0	0	0	0	1	0	0	0	0	0	0	0	0	0	88	30	145	80	0	0	1	1	0	1	1	1	1
1	0	2	0	1	1	1	1	0	1	1	0	1	0	0	0	1	1	0	0	0	0	0	0	0	0	0	1	0	0	0	0	0	0	0	0	0	90	20	130	88	0	0	0	0	0	1	0	0	0
1	1	2	0	1	1	1	1	0	1	1	0	1	0	0	0	0	0	0	0	0	0	0	0	0	1	0	0	0	0	0	0	0	0	0	0	0	106	22	100	53	0	1	1	0	0	1	1	1	1
1	1	2	0	1	1	1	1	0	1	1	1	1	0	0	0	0	0	0	0	0	0	0	0	0	0	0	0	0	1	0	0	0	0	0	0	0	63	32	129	76	0	0	1	1	0	1	1	1	1
1	1	2	0	1	1	1	1	0	1	1	1	1	0	0	0	0	1	0	0	0	0	0	0	0	1	0	0	0	0	0	0	0	0	0	0	0	80	35	120	80	0	0	1	1	0	1	0	0	0
1	1	2	0	1	1	1	1	0	1	0	0	1	0	0	0	1	0	0	0	0	0	0	0	0	0	0	1	0	0	0	0	0	0	0	0	1	134	38	122	80	0	0	0	1	0	0	1	1	1
1	1	2	0	1	1	1	1	0	0	1	0	1	0	0	0	1	0	0	0	1	0	0	0	0	0	0	1	0	0	0	0	0	0	0	1	1	110	20	113	60	0	0	0	0	0	1	0	0	0
1	1	2	0	1	1	0	0	0	1	0	0	1	0	0	0	1	0	0	0	1	0	0	0	0	0	0	1	0	0	0	0	0	0	0	0	0	92	20	120	76	0	0	0	1	0	0	0	0	0
1	1	2	0	1	1	1	1	0	1	1	1	1	0	0	0	0	1	0	0	1	0	0	0	0	1	0	0	0	0	0	0	0	0	0	2	0	120	21	127	63	0	0	0	0	0	1	0	0	0
1	1	2	0	1	1	1	1	0	1	1	0	1	0	0	0	0	0	0	0	0	0	0	0	1	1	0	0	0	0	0	0	0	0	0	1	0	116	22	130	87	0	0	0	1	0	1	0	1	1
1	1	2	0	1	1	1	1	0	1	1	0	1	0	0	0	0	0	0	0	0	0	0	0	0	1	0	0	0	0	0	0	0	0	0	0	0	86	46	95	55	0	0	0	0	0	1	0	0	0
1	0	2	0	1	1	1	1	0	1	0	0	1	0	0	0	0	1	0	0	1	0	0	0	0	1	0	0	0	0	0	0	0	0	0	1	0	91	20	113	54	0	0	0	1	0	1	0	0	0
1	1	2	0	1	1	1	1	0	1	0	0	1	0	0	0	1	0	0	0	0	0	0	0	0	0	0	1	0	0	0	0	0	0	0	0	0	80	20	120	80	0	0	0	0	0	1	1	0	1
1	0	2	0	1	1	1	1	0	1	1	1	1	0	0	0	0	0	0	0	0	0	0	0	0	1	0	0	0	0	0	0	0	0	0	0	0	80	20	121	76	0	0	0	1	0	0	0	0	0
1	0	2	0	1	1	1	0	0	1	0	0	1	0	0	0	0	1	0	0	1	0	0	0	0	1	0	0	0	0	0	0	0	0	0	0	0	80	20	96	57	1	0	0	0	0	0	0	0	0
1	1	2	0	1	1	0	0	0	1	1	1	1	0	0	0	0	1	0	0	1	1	0	0	0	1	0	0	0	0	0	0	0	0	0	0	0	85	28	123	61	0	0	0	1	0	1	0	1	1
1	1	2	0	1	1	1	1	0	1	1	0	1	0	0	0	0	1	0	0	0	1	0	0	1	1	1	0	0	0	0	0	0	1	0	0	1	118	38	80	52	1	1	1	1	1	1	1	0	1
1	0	2	0	1	0	1	1	0	1	1	0	1	0	0	0	1	1	0	0	1	0	0	0	0	0	0	1	0	0	0	0	0	0	0	0	0	130	22	126	76	0	0	0	0	0	1	0	0	0
1	1	2	0	1	1	1	1	0	1	1	0	1	0	0	0	0	0	1	1	1	0	0	0	0	0	0	0	0	1	0	0	0	0	0	0	0	80	30	80	50	1	0	0	1	0	1	0	0	0
1	1	2	0	1	1	1	1	0	1	1	1	1	0	0	0	0	0	0	1	1	0	0	0	1	0	0	0	0	1	0	0	0	0	0	0	0	100	22	105	75	0	0	0	1	0	1	0	0	0
1	1	2	0	1	1	1	1	0	1	1	1	1	0	0	0	0	0	0	0	0	0	0	0	0	0	0	1	0	0	0	0	0	0	0	1	0	81	21	150	114	0	0	0	1	0	1	1	1	1
1	1	3	0	1	0	1	1	0	1	1	0	1	0	0	0	1	0	0	0	0	0	0	0	0	0	0	0	0	1	0	0	0	0	0	1	1	88	20	115	71		0	0	1	0	0	1	0	1
0	0	3	0	1	1	1	1	0	0	1	1	1	0	0	0	0	1	0	0	0	0	0	0	0	0	0	0	0	1	0	0	0	0	0	1	0	104	22	115	74	0	0	0	0	0	1	0	0	0
1	1	3	0	1	1	1	1	0	1	1	0	0	0	0	0	0	0	0	0	0	0	1	0	0	0	0	0	0	0	1	0	0	1	0	1	0	122	20	153	76	0	1	0	0	0	1	0	1	1
1	0	3	0	1	1	1	1	0	1	1	0	1	0	0	0	1	0	1	0	1	0	0	0	0	0	0	0	0	1	0	0	0	0	0	1	1	82	20	125	83		0	0	0	0	0	0	0	0
1	0	3	0	1	0	1	1	0	0	1	1	0	0	0	0	1	1	0	0	1	0	0	0	0	0	0	0	0	1	0	0	0	0	0	1	0	67	19	121	77	0	0	0	1	0	0	0	0	0
1	1	3	0	1	0	1	1	0	1	0	0	1	0	0	0	1	0	1	1	0	0	0	0	0	0	0	0	0	1	0	0	0	0	1	1	0	100	23	122	90	0	0	0	1	0	1	0	1	1
0	0	3	0	1	0	1	1	0	0	1	1	1	0	0	0	1	0	0	0	0	0	0	0	0	0	0	0	0	1	0	0	0	0	0	0	0	84	21	118	61		0	0	1	0	0	0	0	0
1	1	3	0	1	1	1	1	0	1	0	0	1	0	0	0	1	0	0	0	1	0	0	0	0	0	0	1	0	0	0	0	0	0	0	0	0	10	20	113	75	0	0	0	1	0	1	0	0	0
0	1	3	0	1	1	1	1	0	1	1	1	1	0	0	0	0	0	0	0	1	0	0	0	0	0	0	0	0	1	0	0	0	0	0	1	0	78	31	120	80	0	0	1	1	0	1	1	1	1
0	1	3	0	1	0	1	1	0	1	1	0	1	0	0	0	1	1	0	0	1	0	0	0	0	0	0	0	0	1	0	0	0	0	0	1	0	92	20	114	67		0	1	1	0	1	0	0	0
1	1	3	0	1	1	1	1	0	1	0	0	1	0	0	0	1	0	0	0	0	0	0	0	0	0	0	1	0	0	0	0	0	0	0	0	0	100	31	118	78	0	0	1	1	0	1	0	1	1
1	1	3	0	1	1	1	1	0	1	0	0	1	0	0	0	0	0	0	1	0	0	0	0	0	0	0	0	0	1	0	0	0	0	0	0	0	91	20	107	75	0	0		0		1	0	0	0
1	1	3	0	1	1	1	1	0	1	1	1	1	0	0	0	0	1	0	0	0	1	0	0	1	1	0	0	0	0	0	0	0	0	0	2	0	94	27	123	85	0	0	0	1	0	1	0	1	1
1	1	3	0	1	1	1	1	0	1	1	0	1	0	0	0	1	0	0	0	1	0	0	0	0	0	0	1	0	0	0	0	0	0	0	0	0	14	32	70	40	1	0	1	1	0	1	0	1	1
0	1	3	0	1	1	0	0	1	1	1	1	1	0	0	0	0	0	1	0	1	0	0	0	0	1	0	0	0	0	0	0	0	0	0	2	1	133	25	112	68	0	1	0	1	0	1	1	0	1
1	0	3	0	1	0	1	1	0	0	1	0	1	0	0	0	0	1	0	0	1	0	0	0	0	1	0	0	0	0	0	0	0	0	1	1	0	80	20	120	60	0	0	0	1	0	1	0	0	0
1	0	3	0	1	0	1	1	0	1	1	0	1	0	0	0	1	0	0	0	0	0	0	0	0	0	0	0	0	1	0	0	0	0	0	1	0	80	21	111	72		0	0	1	0	1	0	0	0
1	0	3	0	1	0	1	1	0	0	1	0	1	0	1	0	0	0	1	0	0	0	0	0	0	0	0	0	0	1	0	0	0	0	0	1	0	62	18	117	68		0	0	0	0	0	0	0	0
1	0	3	0	1	1	1	1	0	0	0	0	0	0	0	0	0	0	0	0	0	0	0	0	0	0	0	0	0	1	0	0	0	0	0	1	0	84	20	116	76	0	0	0	0	0	0	0	0	0
1	0	3	0	1	1	1	1	0	1	1	1	1	0	0	0	0	0	0	0	0	1	0	0	1	0	0	0	0	1	0	0	0	0	0	0	0	79	20	138	85	0	0	0	1	0	1	0	0	0
1	1	3	0	1	0	1	1	0	1	1	0	1	0	0	0	0	0	0	0	0	0	0	0	0	1	0	0	0	0	0	0	0	0	0	1	0	94	22	102	81	0	0	0	1	0	1	0	0	0
1	0	3	0	1	0	1	1	0	1	0	0	1	0	1	0	1	0	0	0	0	0	0	0	0	0	0	0	0	0	0	1	0	0	0	0	0	100	20	130	84	0	0	0	1	0	1	0	0	0
1	0	3	0	1	1	1	1	0	1	1	0	1	0	0	0	1	1	0	0	1	0	0	0	0	0	0	1	0	0	0	0	0	0	0	1	0	89	20	126	90	0	0	0	0	0	1	0	0	0
1	0	3	0	1	1	1	1	0	0	1	0	1	0	0	0	1	0	0	0	0	0	0	0	0	0	0	1	0	0	0	0	0	0	0	1	0	104	20	128	88	0	0	0	0	0	1	0	0	0
1	0	3	0	1	1	0	0	0	0	1	1	0	0	0	0	0	0	1	0	0	0	0	0	0	0	0	0	0	1	0	0	0	0	0	1	1	90	20	103	69	0	0	0	0	0	0	0	0	0
1	1	3	0	1	1	1	1	0	1	1	0	1	0	0	0	0	0	0	0	0	0	0	0	0	1	0	0	0	0	0	0	0	0	0	1	1	99	34	108	56	0	0	1	1	0	1	1	0	1
1	0	3	0	1	1	1	1	0	1	1	1	1	0	0	0	0	1	0	0	0	0	0	0	0	1	0	0	0	0	0	0	0	0	0	1	0	75	20	105	75	0	0	0	0	0	1	0	0	0
1	0	3	0	1	1	1	1	0	0	0	0	0	0	0	0	0	0	0	0	0	0	0	0	0	0	0	1	0	0	0	0	0	0	0	0	0	130	21	129	89	0	0	0	1	0	1	0	0	0
1	0	3	0	1	1	1	1	0	0	1	0	1	0	0	0	0	1	0	0	0	0	0	0	0	0	0	0	1	0	0	0	0	1	0	1	0	110	24	139	103	0	0	0	0	0	1	0	0	0
1	0	3	0	1	1	1	0	0	0	1	0	1	0	0	0	0	0	1	0	0	1	0	0	0	0	0	1	0	0	0	0	0	0	0	2	0	70	22	81	48	1	0	0	1	0	1	0	0	0
1	1	3	0	1	1	1	1	0	1	0	0	1	0	0	0	0	1	0	0	0	0	0	0	0	0	0	0	0	0	0	0	0	0	0	1	0	130	24	130	80	0	0	1	1	0	1	0	1	1
1	0	3	0	1	0	1	1	0	0	0	0	1	0	0	0	1	0	0	0	1	0	0	0	0	0	0	1	0	0	0	0	0	0	0	0	0	80	20	120	80	0	0	0	1	0	1	0	0	0
1	0	3	0	1	1	1	1	0	0	1	0	1	0	0	0	0	1	0	0	0	0	0	0	1	0	0	1	0	0	0	0	0	0	0	0	0	78	20	125	80	0	0	0	0	0	0	0	0	0
1	1	3	0	1	1	1	1	0	1	0	0	1	0	0	0	1	0	0	0	0	0	0	0	0	0	0	1	0	0	0	0	0	0	0	0	1	120	30	120	80	0	0	1	1	0	1	1	1	1
1	0	3	0	1	0	1	1	0	0	0	0	1	0	0	0	1	0	0	0	0	0	0	0	0	0	0	0	0	1	0	0	0	0	0	0	0	80	21	123	76		0	0	0	0	0	0	0	0
1	1	3	0	1	1	1	1	0	1	1	0	1	0	0	0	1	0	0	0	0	1	0	0	0	0	0	0	0	0	0	1	0	0	0	0	0	12	25	116	75	0	0	0	1	0	1	0	0	0
1	0	3	0	1	1	0	0	0	0	0	0	1	0	1	0	1	0	0	0	0	0	0	0	0	0	0	1	0	0	0	0	0	0	0	0	0	112	20	129	88	0	0	0	1	0	0	0	0	0
1	1	3	0	1	1	0	1	0	1	1	1	1	0	0	0	0	0	0	0	1	1	0	0	0	1	0	0	0	0	0	0	0	0	0	0	0	66	19	115	71	0	0	0	0	0	1	0	1	1
1	0	3	0	1	1	0	0	0	0	0	0	1	0	0	0	1	0	0	0	0	0	0	0	0	0	0	1	0	0	0	0	0	0	0	0	0	70	20	126	60	0	0	0	0	0	0	0	0	0
1	1	3	0	1	1	1	1	0	1	1	0	1	0	0	0	0	0	0	0	0	0	0	0	0	0	0	0	0	0	0	0	0	0	0	1	0	98	33	125	70	0	0	0	1	0	1	0	1	1
1	0	3	0	1	1	1	1	0	0	1	0	1	0	0	0	0	1	1	0	0	1	0	0	0	0	0	1	0	0	0	0	0	0	0	1	1	120	25	135	60	0	1	0	1	0	1	0	0	0
0	1	4	0	1	1	1	1	0	1	1	1	1	0	0	0	1	0	0	0	1	0	0	0	0	0	0	0	0	1	0	0	0	0	0	1	1	96	21	130	86	0	0	0	1	0	1	0	0	0
0	1	4	0	1	1	1	1	0	1	1	1	1	0	0	0	1	0	0	0	0	0	0	0	0	0	0	0	0	1	0	0	0	0	0	1	0	98	35	84	53	1	0	1	1	0	1	1	0	1
0	1	4	0	1	1	1	1	0	1	1	1	1	0	0	0	1	0	1	0	0	0	0	0	0	0	0	0	0	1	0	0	0	0	0	1	0	110	35	109	82	1	0	0	1	0	1	1	0	1
1	1	4	0	1	1	1	1	0	1	1	0	1	0	0	0	1	0	0	0	1	0	0	0	0	0	0	0	0	1	0	0	0	1	0	0	0	80	21	110	70	0	0	0	1	0	1	0	0	0
1	0	4	0	1	1	1	1	0	0	1	1	1	0	0	0	0	1	0	0	0	0	0	0	1	0	0	0	0	1	0	0	0	0	0	2	0	105	25	99	76	0	0	1	1	0	1	0	0	0
0	1	4	0	1	1	1	1	0	1	0	0	0	0	0	0	0	1	1	1	1	0	0	0	0	0	0	0	0	0	0	0	0	1	0	1	0	112	35	142	75	0	1	0	0	0	1	1	0	1
1	1	4	0	1	0	1	1	0	1	1	0	1	0	0	0	1	1	0	0	0	0	0	0	0	0	0	1	0	0	0	0	0	0	0	1	1	112	28	131	78	0	0	0	1	0	1	1	1	1
1	0	4	0	1	0	1	1	0	0	0	0	0	0	0	0	0	1	0	0	0	0	0	0	0	0	0	0	0	1	0	0	0	0	0	1	0	80	20	150	112	0	0	0	0	0	0	0	0	0
0	0	4	0	1	0	1	1	0	0	1	1	0	0	0	0	0	0	0	0	1	0	0	0	0	0	0	0	0	1	0	0	0	0	0	1	0	82	20	122	90	0	0	0	0	0	0	0	0	0
1	0	4	0	1	0	1	1	0	0	1	1	1	0	0	0	0	0	0	0	1	0	0	0	0	0	0	0	0	1	0	0	0	0	0	1	0	84	22	104	73	0	0	0	0	0	0	0	0	0
1	1	4	0	1	1	1	1	0	1	1	0	1	0	0	0	1	0	0	0	0	0	0	0	0	0	0	1	0	0	0	0	0	0	0	1	0	12	30	177	104	0	0	1	1	0	1	1	1	1
1	0	4	0	1	0	1	1	0	0	1	0	0	0	0	0	1	0	0	0	1	0	0	0	0	0	0	0	0	1	0	0	0	0	0	1	0	72	19	117	70	0	0	0	1	0	0	0	0	0
1	1	4	0	1	1	1	1	0	1	1	0	1	0	0	0	1	1	0	0	0	1	0	0	1	1	0	0	0	0	0	0	0	0	0	0	0	90	35	160	80	0	0	1	1	0	1	1	1	1
1	1	4	0	1	1	1	1	0	1	1	0	1	0	0	0	1	1	0	0	0	0	0	0	0	0	0	1	0	0	0	0	0	0	0	1	1	111	20	109	80	0	0	1	1	0	1	0	1	1
1	1	4	0	1	0	0	1	0	0	0	0	1	0	0	0	1	1	0	0	1	0	0	0	0	0	0	1	0	0	0	0	0	0	0	1	1	92	20	143	70	0	0	1	0	0	1	0	1	1
1	1	4	0	1	1	1	1	0	1	1	0	1	0	0	0	1	0	1	0	1	0	0	0	0	0	0	1	0	0	0	0	0	0	0	1	0	98	25	123	75	0	0	0	1	0	1	1	1	1
1	1	4	0	1	1	1	1	0	1	1	1	1	0	0	0	1	1	0	0	0	0	0	0	0	0	0	0	0	0	0	1	0	0	0	1	0	95	21	135	75	1	0	1	1	0	1	1	0	1
1	0	4	0	1	0	1	1	0	1	1	0	1	0	0	0	0	1	0	0	1	0	0	0	1	0	0	0	0	1	0	0	0	0	0	1	0	75	21	102	75	0	0	0	1	0	1	0	0	0
1	1	4	0	1	1	1	1	0	1	1	1	1	0	0	0	1	0	1	0	0	0	0	0	0	0	0	0	0	1	0	0	0	0	0	1	0	82	35	105	72	0	0	1	1	0	1	1	1	1
1	1	4	0	1	1	1	1	1	1	1	0	1	0	0	0	1	1	0	0	1	0	0	0	0	0	0	1	0	0	0	0	0	0	0	0	0	75	25	95	50	1	0	0	1	0	1	1	1	1
1	1	4	0	1	1	0	0	0	1	0	0	1	0	0	0	1	0	0	0	0	0	0	0	0	0	0	0	0	0	0	1	0	1	0	0	0	86	24	120	72	0	0	0	1	0	1	0	0	0
1	0	4	0	1	1	1	1	0	1	0	0	1	0	0	0	1	0	0	0	0	0	0	0	0	0	0	1	0	0	0	0	0	0	0	0	0	10	20	114	62	0	0	0	1	0	0	0	0	0
1	0	4	0	1	1	1	1	1	0	0	0	1	0	0	0	1	1	0	0	1	0	0	0	1	0	1	0	0	1	0	0	0	0	0	1	0	82	20	121	71	0	0	0	1	0	1	0	0	0
1	1	4	0	1	1	1	1	0	1	0	0	1	0	0	0	1	1	0	0	1	0	0	0	0	0	0	1	0	0	0	0	0	0	0	1	0	94	20	149	76	0	0	0	1	0	1	0	0	0
1	0	4	0	1	1	1	0	0	0	0	0	1	0	0	0	0	1	0	0	0	0	0	0	1	0	0	0	0	1	0	0	0	0	0	0	0	92	21	130	80	0	0	0	0	0	0	0	0	0
1	0	4	0	1	0	1	1	0	0	0	0	1	0	0	0	1	1	1	0	1	0	0	0	0	0	0	0	0	1	0	0	0	0	0	1	0	88	21	97	69	0	0	0	1	0	0	0	0	0
1	1	4	0	1	1	1	1	0	1	0	0	1	0	0	0	1	0	0	0	0	0	0	0	0	0	0	0	0	0	0	1	0	0	0	0	0	112	40	145	80	0	0	1	1	0	1	1	1	1
1	0	4	0	1	0	1	1	0	0	0	0	0	0	0	0	1	1	0	0	0	0	0	0	0	0	0	0	0	1	0	0	0	0	0	0	0	90	20	136	84		0	0	0	0	0	0	0	0
1	1	4	0	1	1	1	1	0	0	1	0	1	0	0	0	1	1	0	0	0	0	0	0	0	0	0	1	0	0	0	0	0	0	0	0	0	86	25	136	85	0	0	0	0	0	1	1	1	1
1	1	4	0	1	1	1	1	0	1	1	1	1	0	0	0	1	1	1	0	1	0	0	0	0	0	0	1	0	0	0	0	0	0	0	0	0	88	35	120	65	0	0	1	1	0	1	1	1	1
1	0	4	0	1	1	1	1	0	0	1	0	1	0	0	0	1	1	0	0	0	0	0	0	0	0	0	1	0	0	0	0	0	0	0	0	0	78	19	133	86	0	0	0	1	1	0	0	0	0
1	1	4	0	1	0	1	1	0	1	1	0	1	0	0	0	1	0	0	0	0	0	0	0	0	0	0	1	0	0	0	0	0	0	0	1	0	105	24	130	80	0	0	1	1	0	1	0	1	1
1	1	4	0	1	1	1	1	0	0	1	0	1	0	0	0	0	0	0	0	1	1	0	0	0	0	0	1	0	0	0	0	0	0	0	1	1	79	20	130	70	0	0	0	1	0	1	1	1	1
1	1	4	0	1	1	1	1	0	1	1	1	1	0	0	0	1	0	0	0	1	0	0	0	0	0	0	0	0	1	0	0	0	0	1	1	0	90	21	112	68		0	1	1	0	1	1	1	1
1	1	4	0	1	0	1	1	0	1	1	0	1	0	0	0	1	0	0	0	1	0	0	0	0	0	0	0	0	1	0	0	0	1	0	1	0	105	22	115	70		0	0	0	0	1	0	0	0
0	1	4	0	1	1	1	1	0	1	1	1	1	0	0	0	1	0	0	0	1	0	0	0	0	0	0	1	0	0	0	0	0	0	0	0	0	97	15	80	40	1	0	1	1	0	1	1	0	1
1	1	4	0	1	0	1	1	0	1	1	1	1	0	0	0	1	1	1	0	1	0	0	0	0	0	0	0	0	1	0	0	0	0	0	1	0	87	20	116	80	0	0	0	1	0	1	0	0	0
1	1	4	0	1	1	1	1	0	0	1	0	1	0	0	0	0	0	0	0	0	1	0	0	0	0	0	0	0	1	0	0	0	0	0	0	0	125	20	108	72	0	0	0	1	0	0	0	0	0
1	1	4	0	1	1	1	1	0	1	1	1	1	0	0	0	0	0	1	0	0	0	0	0	0	1	0	0	0	0	0	0	0	0	1	1	0	90	20	169	91	0	0	1	1	0	1	0	0	0
1	1	4	0	1	1	1	1	0	1	1	0	1	0	0	0	0	0	0	0	0	0	0	0	0	0	0	0	0	0	0	0	0	0	0	1	1	99	35	101	80	0	0	0	1	0	1	0	0	0
0	0	4	1	1	0	1	1	0	0	0	0	1	0	0	0	0	1	0	0	0	0	0	0	1	1	0	0	0	0	0	0	0	0	1	1	0	80	20	156	87	0	0	0	0	0	0	0	0	0
1	0	4	1	1	0	1	1	0	1	1	0	1	0	0	0	1	1	0	0	1	0	0	0	0	0	0	1	0	0	0	0	0	0	0	1	1	80	20	107	63	0	0	0	1	0	1	0	0	0
1	1	4	1	1	1	0	0	0	1	1	0	1	0	0	0	0	1	0	0	0	0	0	0	0	1	0	0	0	0	0	0	0	0	0	0	0	93	25	103	65	0	0	0	1	0	1	0	0	0
1	1	4	1	1	1	1	1	0	1	1	0	1	0	0	0	0	0	0	0	1	1	0	1	0	0	0	0	0	0	0	0	0	1	0	1	0	90	30	110	60	0	0	0	1	1	1	1	1	1
1	0	4	1	1	1	0	0	0	1	0	0	1	0	0	0	1	0	0	0	0	0	0	0	0	0	0	1	0	0	0	0	0	0	0	0	0	80	20	120	80	0	0	0	1	0	1	0	0	0
1	0	4	1	1	0	1	1	0	0	0	0	1	0	0	0	0	0	0	0	0	0	0	0	0	0	0	1	0	0	0	0	0	0	0	0	0	106	19	116	80	0	0	0	1	0	1	0	0	0
1	1	4	1	1	1	1	1	0	1	0	0	1	0	0	0	1	1	0	0	1	0	0	0	0	0	0	1	0	0	0	0	0	1	0	1	0	90	20	86	59	1	0	1	1	0	1	0	1	1
1	1	4	1	1	1	1	1	0	1	1	0	1	0	0	0	1	0	0	0	1	0	0	0	0	0	0	1	0	0	0	0	0	0	0	0	0	82	20	144	86	0	0	1	1	0	1	1	1	1
1	1	4	1	1	1	1	1	0	1	1	0	1	0	0	0	0	0	0	0	0	0	0	0	0	0	0	1	0	0	0	0	0	0	0	0	0	80	30	110	70	0	0	1	1	0	1	0	1	1
1	1	4	1	1	1	1	1	0	1	1	0	0	0	0	0	1	1	0	0	1	0	0	0	1	0	0	1	0	0	0	0	0	0	0	0	0	82	20	144	86	0	0	1	0	0	1	1	1	1
1	0	4	1	1	0	1	1	0	1	0	0	1	0	0	0	1	1	1	0	1	0	0	0	1	0	0	1	0	0	0	0	0	0	0	0	0	132	20	129	87	0	0	0	1	0	1	0	0	0
1	1	4	1	1	1	1	1	0	1	1	0	1	0	0	0	0	0	0	0	0	0	0	0	0	0	0	1	0	0	0	0	0	0	1	1	0	67	20	93	61	0	0	0	1	0	1	0	0	0
1	0	4	1	1	1	1	1	0	1	1	0	1	0	0	0	0	1	0	0	0	1	0	0	1	0	0	1	0	0	0	0	0	0	0	1	1	90	20	156	84	0	0	0	1	0	1	0	0	0
1	0	4	1	1	0	1	1	0	0	1	0	1	0	0	1	0	0	0	0	0	1	0	0	0	0	0	1	0	0	0	0	0	0	0	1	1	99	19	115	80	0	0	0	0	0	1	0	0	0
1	1	4	1	1	1	1	1	0	1	1	0	1	0	0	0	1	0	0	0	0	0	0	0	0	0	0	1	0	0	0	0	0	0	0	1	0	102	32	135	78	0	0	1	1	0	1	1	1	1
1	1	4	1	1	1	0	0	0	0	0	0	1	0	0	0	0	1	0	0	0	1	0	0	1	1	0	0	0	0	0	0	0	0	0	0	0	85	25	155	105	0	0	1	1	0	1	1	1	1
1	1	5	1	1	1	1	1	0	1	1	0	1	0	0	0	0	1	0	0	0	0	0	0	0	0	0	0	0	0	0	0	0	0	0	1	0	86	20	143	75	0	0	0	0	0	1	1	0	1
1	0	5	1	1	1	1	1	0	0	0	0	1	0	1	0	0	1	1	0	1	0	0	0	0	1	0	0	0	0	0	0	0	0	1	1	0	92	21	120	80	0	0	0	1	1	1	0	0	0
1	0	5	1	1	1	1	1	0	0	1	0	1	0	1	0	0	0	0	0	0	0	0	0	0	0	0	0	0	0	0	0	0	0	1	1	0	85	18	85	51	1	0	0	0	0	0	0	0	0
1	0	5	1	1	1	1	1	0	1	0	0	0	0	0	0	1	0	0	0	0	0	0	0	0	0	0	1	0	0	0	0	0	0	0	0	0	110	23	120	90	0	0	0	1	0	1	0	0	0
1	1	5	1	1	1	1	1	0	1	1	0	1	0	0	0	1	1	0	0	1	0	0	0	0	0	0	0	0	0	0	1	0	0	1	1	0	118	32	170	57	0	0	1	1	0	1	0	0	0
1	1	5	1	1	1	0	0	0	1	1	0	1	0	0	0	0	1	1	0	0	0	0	0	0	0	0	1	0	0	0	0	0	0	0	1	0	76	28	160	66	0	0	0	0	0	1	0	0	0
1	1	5	1	1	0	1	1	0	1	0	0	1	0	0	0	1	0	0	0	1	0	0	0	0	0	0	0	0	1	0	0	0	0	0	1	0	82	20	102	59		0	0	0	0	0	0	0	0
1	1	5	1	1	1	1	0	0	1	1	0	1	0	0	0	0	1	0	0	0	1	0	0	1	1	0	0	0	0	0	0	0	0	0	0	0	80	25	135	70	0	0	0	1	0	1	0	0	0
1	0	5	1	1	1	1	1	0	1	1	0	0	0	0	0	0	0	0	0	0	0	0	1	0	0	0	0	0	0	0	0	0	0	0	1	1	110	20	116	81		0	0	1	0	1	0	0	0
1	1	5	1	1	1	1	1	0	1	0	0	1	0	0	0	0	1	1	0	1	0	0	0	0	0	0	1	0	0	0	0	0	0	0	1	0	76	28	160	60	0	0	0	1	0	1	0	0	0
1	0	5	1	1	1	1	1	0	0	1	0	1	0	0	0	1	0	0	0	0	0	0	0	0	0	0	1	0	0	0	0	0	0	0	2	0	76	22	128	88	0	0	0	1	1	1	0	0	0
1	1	5	1	1	1	1	1	0	0	1	0	1	0	0	0	1	0	1	0	1	1	0	0	0	0	0	1	0	0	0	0	0	1	0	0	0	80	21	110	70	0	0	1	1	0	1	1	1	1
1	1	5	1	1	0	1	1	0	1	1	1	1	0	0	0	1	1	1	0	0	0	0	0	0	0	0	1	0	0	0	0	0	0	0	1	1	90	24	142	75	0	0	0	1	0	1	1	0	1
1	1	5	1	1	1	1	1	0	0	1	0	1	0	0	0	0	1	0	0	0	1	0	0	0	0	0	1	0	0	0	0	0	0	0	1	0	88	22	125	75	0	0	0	0	0	1	1	1	1
1	0	5	1	1	0	1	0	0	0	0	0	1	0	0	0	0	0	0	0	0	0	0	0	0	0	0	1	0	0	0	0	0	0	0	1	0	84	20	87	52	0	0	0	1	0	1	0	0	0
1	1	5	1	1	1	1	1	0	1	1	0	1	0	0	0	1	0	0	0	0	0	0	0	0	0	0	0	0	0	0	1	0	0	0	1	0	100	24	129	72	0	0	0	1	0	1	1	0	1
1	0	5	1	1	1	1	1	0	1	1	0	1	0	1	0	1	1	0	0	1	0	0	0	0	0	0	1	0	0	0	0	0	0	1	1	0	80	20	120	80	0	0	0	0	0	0	0	0	0
1	1	5	1	1	0	1	1	0	1	1	0	1	0	0	0	1	0	0	0	0	0	0	0	0	0	0	0	0	0	0	1	0	1	0	0	0	80	20	120	80	0	0	0	0	0	1	0	0	0
1	1	5	1	1	1	1	1	0	1	1	0	1	0	0	0	1	0	0	0	1	0	0	0	0	0	0	1	0	0	0	0	0	0	0	0	0	10	20	153	93	0	0	1	1	0	1	1	0	1
1	0	5	1	1	1	1	1	0	0	1	0	1	0	0	0	1	0	0	0	0	0	0	0	0	0	0	1	0	0	0	0	0	0	0	1	0	108	19	166	85	0	0	0	1	0	1	0	0	0
1	1	5	1	1	0	1	1	0	1	0	0	0	0	0	0	1	1	0	0	1	0	0	0	0	0	0	1	0	0	0	0	0	0	0	1	0	82	35	130	83	0	0	0	1	0	0	0	0	0
1	0	5	1	1	1	1	1	0	0	1	1	1	0	0	0	1	1	0	0	1	0	0	0	0	0	0	1	0	0	0	0	0	0	0	0	0	92	22	131	68	0	0	0	0	0	1	0	0	0
1	0	5	1	1	0	1	1	0	1	1	0	1	0	0	0	1	0	0	0	0	0	0	0	0	0	0	1	0	0	0	0	0	0	0	0	0	80	20	114	65	0	0	0	0	0	1	0	0	0
0	1	5	1	1	0	1	1	0	1	1	0	1	0	0	0	0	1	0	0	0	1	0	0	1	1	0	0	0	0	0	0	0	0	0	0	0	110	20	136	65	0	0	1	1	0	1	1	1	1
1	1	5	1	1	1	1	1	0	1	1	0	1	0	0	0	1	1	0	0	0	0	0	0	0	0	0	1	0	0	0	0	0	0	1	0	0	126	25	180	80	0	0	0	1	0	1	0	0	0
1	0	5	1	1	1	1	1	0	0	1	0	1	0	0	0	0	0	0	0	0	0	0	0	0	0	0	1	0	0	0	0	0	0	0	1	0	60	20	120	80	0	0	0	1	0	0	0	0	0
1	1	5	1	1	1	1	1	0	1	1	1	1	0	0	0	1	1	0	0	0	0	0	0	0	0	0	1	0	0	0	0	0	0	0	1	0	90	20	160	92	0	0	0	1	1	1	1	1	1
1	1	6	1	1	1	1	1	0	0	1	0	1	0	0	0	0	0	0	0	0	1	0	0	0	0	0	1	0	0	0	0	0	0	0	0	0	80	19	101	61	0	0	0	1	1	1	0	0	0
1	1	6	1	1	1	1	1	0	1	0	0	1	0	0	0	1	0	0	0	0	0	0	0	0	0	0	1	0	0	0	0	0	0	0	1	0	130	34	127	80	0	0	0	1	0	1	0	1	1
1	0	6	1	1	0	1	1	0	0	0	0	1	0	0	0	0	0	0	0	0	0	0	0	0	0	0	1	0	0	0	0	0	0	0	0	0	88	20	130	66	0	0	0	0	0	0	0	0	0
1	1	6	1	1	0	1	1	0	1	1	0	1	0	0	0	1	1	0	0	1	0	0	0	0	0	0	1	0	0	0	0	0	0	0	1	0	98	24	161	92	0	0	0	1	0	1	0	0	0
1	0	6	1	1	1	1	1	0	0	1	0	1	0	0	0	1	0	0	0	0	1	0	0	0	0	0	1	0	0	0	0	0	0	0	1	0	86	19	110	61	0	0	0	0	0	1	0	0	0
1	0	6	1	1	1	1	1	0	0	1	0	1	0	0	0	1	0	0	0	1	0	0	0	0	0	0	1	0	0	0	0	0	1	0	1	0	78	20	99	51	0	0	0	0	0	1	0	0	0
1	0	6	1	1	0	1	1	0	1	0	0	1	0	0	0	1	1	0	0	0	0	0	0	0	0	0	1	0	0	0	0	0	0	1	1	0	79	20	112	69	0	0	1	1	1	1	0	0	0
1	0	6	1	1	1	1	1	0	1	1	0	1	0	0	0	0	0	1	0	1	0	0	0	0	0	0	1	0	0	0	0	0	0	0	1	0	74	19	115	80	0	0	0	0	1	0	0	0	0
1	0	6	1	1	1	1	1	0	0	1	0	1	0	0	0	0	0	1	0	1	0	0	0	0	0	0	1	0	0	0	0	0	0	0	0	0	80	20	120	80	0	0	0	0	0	0	0	0	0
0	1	1	0	1	1	1	1	0	1	1	0	1	0	0	0	0	0	0	0	0	1	1	0	0	0	0	0	0	0	1	0	0	0	0	1	0	99	32	120	65	0	0	1	1	0	1	1	0	1
1	0	1	0	1	1	1	1	0	1	1	0	0	0	0	0	1	0	0	0	0	0	0	0	0	0	0	1	0	0	0	0	0	0	0	0	0	80	20	107	79	0	0	0	1	0	0	0	0	0
1	0	1	0	1	1	1	1	0	1	0	0	1	0	0	0	0	0	0	0	0	0	0	0	0	0	0	1	0	0	0	0	0	0	0	0	0	80	20	120	80	0	0	0	0	0	0	0	0	0
1	0	1	0	1	1	1	1	0	0	1	0	1	0	1	0	0	0	0	0	0	0	0	0	0	1	0	0	0	0	0	0	0	0	0	0	0	115	26	145	87	0	0	0	1	0	0	0	0	0
1	0	1	0	1	1	1	1	0	1	1	0	1	0	0	0	0	0	0	0	0	0	0	0	0	0	0	1	0	0	0	0	0	0	0	1	0	78	20	133	96	0	0	0	0	0	1	0	0	0
1	1	1	0	1	1	1	0	0	1	1	0	1	0	0	0	0	0	0	0	0	0	0	0	0	1	0	0	0	0	0	0	0	0	0	0	0	120	27	127	69	0	0	0	1	0	1	0	1	1
1	1	1	0	1	1	1	0	0	0	1	0	1	0	0	0	0	0	1	0	1	0	0	0	0	0	0	1	0	0	0	0	0	0	0	0	0	75	18	135	75	0	0		1		1	1	1	1
1	1	1	0	1	1	1	0	0	1	0	0	1	0	0	0	0	0	0	0	0	0	0	0	0	1	0	0	0	0	0	0	0	0	0	0	0	78	35	137	80	0	0	1	0	0	0	1	0	1
1	0	1	0	1	1	1	1	0	0	0	0	1	0	0	0	0	0	0	0	0	0	0	0	0	1	0	0	0	0	0	0	0	0	0	0	0	106	20	127	97	0	0	0	0	0	0	0	0	0
1	0	1	0	1	1	1	0	0	1	1	0	1	0	0	0	0	1	0	0	0	0	0	0	1	1	0	0	0	0	0	0	0	0	0	0	0	110	19	133	88	0	0	0	1	0	1	0	0	0
1	0	1	0	1	0	1	1	0	1	0	0	1	0	0	0	1	0	0	0	0	0	0	0	0	0	0	0	0	0	0	1	0	0	0	0	0	104	32	110	77	0	0	0	1	0	0	1	0	1
1	0	2	0	1	1	1	1	0	0	1	0	1	1	1	0	0	0	0	0	1	0	0	0	0	0	0	0	0	0	0	0	1	0	0	0	0	80	20	120	80	0	0	0	0	0	0	0	0	0
0	1	2	0	1	1	1	1	0	1	1	0	1	0	0	0	1	0	1	0	0	0	0	0	0	0	0	1	0	0	0	0	0	0	0	0	0	80	20	120	80	0	0	1	1	0	1	0	1	1
1	1	2	0	1	1	1	1	1	0	0	0	0	0	0	0	0	1	0	0	0	0	0	0	1	0	0	0	0	0	0	0	0	0	0	0	0	120	30	180	120	0	0	1	1	1	1	0	0	0
1	1	2	0	1	1	1	1	0	0	1	0	1	0	0	0	1	1	0	0	0	0	0	0	0	0	0	0	0	0	0	1	0	0	0	1	0	125	30	140	80	0	0	1	0	0	1	0	1	1
1	1	2	0	1	1	0	0	0	1	1	0	1	0	0	0	1	0	0	0	1	0	0	0	0	0	0	0	0	0	0	1	0	0	0	0	0	10	22	138	86	0	0	0	1	0	1	0	0	0
1	1	2	0	1	1	0	0	0	1	1	1	1	0	0	0	0	1	0	0	0	0	0	0	0	1	0	0	0	0	0	0	0	0	0	0	0	79	25	150	89	0	0	1	1	0	1	1	1	1
1	1	2	0	1	1	1	1	0	0	1	0	1	0	0	0	1	0	1	0	0	0	0	0	0	0	0	1	0	0	0	0	0	0	0	0	0	80	20	120	80	0	0	1	1	0	1	0	1	1
1	0	2	0	1	1	1	1	0	0	1	0	1	0	0	0	0	0	0	0	0	0	0	0	0	0	0	1	0	0	0	0	0	0	0	0	0	130	20	123	90	0	0	0	1	0	1	0	0	0
1	0	2	0	1	1	1	1	0	0	1	0	1	0	0	0	0	0	0	0	1	0	0	0	0	0	0	0	0	0	0	0	0	0	0	1	1	98	20	96	76	0	0	0	0	0	0	0	0	0
0	0	2	0	1	1	1	1	0	1	1	1	1	0	0	0	0	1	0	0	0	0	0	0	0	1	0	0	0	0	0	0	0	0	0	0	0	92	35	106	70	0	0	0	1	0	1	0	1	1
1	1	2	0	1	1	1	1	0	1	1	0	1	0	0	0	1	1	0	0	1	0	0	0	0	0	0	0	1	0	0	0	0	1	0	0	0	140	30	120	75	0	0	1	1	0	1	0	1	1
1	1	2	0	1	0	1	1	0	0	1	0	1	0	0	0	1	0	0	0	0	0	0	0	0	0	0	0	0	0	0	1	0	0	0	1	1	85	30	121	60	0	0	0	0	0	1	0	1	1
0	1	3	0	1	1	1	1	1	1	1	1	1	0	0	0	1	1	0	0	0	0	0	0	0	0	0	1	0	0	0	0	0	0	0	1	1	98	26	174	96	0	0	1	1	0	1	1	1	1
1	1	3	0	1	1	1	1	0	1	0	0	1	0	1	0	1	0	0	0	0	0	0	0	0	0	0	0	0	0	0	0	1	0	0	1	0	140	26	104	70	0	0	1	1	1	1	1	0	1
1	1	3	0	1	1	0	0	0	0	1	0	1	0	1	0	0	0	0	0	0	0	0	0	0	0	0	1	0	0	0	0	0	0	0	1	1	110	20	140	80	0	0	0	1	0	1	0	0	0
0	1	3	0	1	1	1	0	0	1	1	0	1	0	0	0	0	1	0	0	0	1	0	0	1	1	0	0	0	0	0	0	0	0	0	2	0	115	36	113	74	0	0	1	1	1	1	0	0	0
1	1	3	0	1	1	1	1	0	1	1	0	1	0	0	0	0	0	0	0	0	0	0	0	0	0	0	1	0	0	0	0	0	0	0	0	0	68	20	115	56	0	0	0	1	0	1	0	1	1
1	1	3	0	1	1	1	1	0	1	1	1	1	0	0	0	1	1	0	0	0	0	0	0	0	0	0	0	0	0	0	1	0	0	0	1	0	60	23	137	70	0	0	1	1	0	1	1	1	1
1	1	3	0	1	1	1	1	0	1	1	0	1	0	0	0	1	1	0	0	1	0	0	0	0	0	0	0	0	0	0	1	0	0	0	1	0	95	24	147	76	0	0	1	1	0	1	1	1	1
1	1	3	0	1	1	1	1	0	1	1	0	1	0	0	0	1	0	0	0	1	0	0	0	0	0	0	1	0	0	0	0	0	0	0	0	0	114	23	124	78	0	0	0	1	0	1	0	1	1
1	1	3	0	1	1	0	0	0	1	1	1	1	0	0	0	0	1	0	0	0	0	0	0	1	1	0	0	0	0	0	0	0	0	0	0	0	74	20	109	62	0	0	0	1	0	1	0	1	1
1	0	3	0	1	0	1	1	0	0	1	0	1	0	0	0	0	0	0	0	0	0	0	0	0	0	0	0	0	0	0	1	0	0	0	0	0	75	20	144	91	0	0	0	0	0	0	0	0	0
1	0	3	0	1	0	1	1	0	1	1	0	1	0	0	0	1	0	0	0	0	0	0	0	0	0	0	0	0	0	0	1	0	1	0	1	0	80	35	114	68	0	0	0	0	0	0	1	0	1
1	0	3	0	1	0	1	1	0	0	0	0	1	0	0	0	0	0	0	0	0	0	0	0	0	0	0	0	0	0	0	0	0	0	0	1	0	97	20	85	63	0	0	0	0	1	1	0	0	0
0	1	3	0	1	1	1	1	0	1	1	1	1	0	0	0	0	0	0	0	0	1	0	1	0	0	0	0	0	0	0	0	0	1	0	1	0	130	25	165	85	0	0	0	1	0	1	1	0	1
1	1	3	0	1	1	1	1	0	1	1	1	1	0	0	0	0	0	0	0	0	0	0	1	0	0	0	0	0	0	0	0	0	1	0	0	0	139	30	137	91	0	0	1	1	0	1	0	1	1
1	0	3	0	1	1	1	1	0	1	1	1	1	0	0	0	1	0	1	0	1	1	0	1	0	0	0	0	0	0	0	0	0	0	1	0	0	70	20	120	89	0	0	0	1	0	0	0	0	0
1	1	3	0	1	1	1	1	0	1	1	0	1	0	0	0	0	0	0	0	0	0	0	0	0	0	0	1	0	0	0	0	0	0	0	1	0	95	25	122	86	0	0	0	0	0	1	1	1	1
1	0	3	0	1	1	1	1	0	0	0	0	1	0	1	1	0	1	0	0	0	0	0	0	0	0	0	1	0	0	0	0	0	0	1	0	0	88	21	134	81	0	0	0	1	1	0	0	0	0
1	1	3	0	1	1	1	0	0	1	1	1	0	0	0	0	0	1	0	0	0	0	0	0	0	1	0	0	0	0	0	0	0	0	0	0	0	114	27	112	80	0	0	1	1	0	1	0	1	1
1	1	3	0	1	1	1	1	0	0	1	1	1	0	0	0	0	0	0	0	0	0	0	0	0	0	0	1	0	0	0	0	0	0	0	0	1	80	21	103	66	0	0	0	1	0	1	0	0	0
1	1	3	0	1	1	1	1	0	1	0	0	1	0	0	0	1	1	0	0	1	0	0	0	0	0	0	0	0	0	0	1	0	0	0	1	1	103	25	138	67	0	0	0	1	0	1	1	0	1
1	0	3	0	1	1	1	1	0	1	1	0	1	0	0	0	0	0	0	0	0	0	0	0	0	0	0	0	0	0	0	0	0	0	0	1	0	82	21	103	66	0	0	0	1	0	1	0	0	0
1	1	3	0	1	1	1	1	0	1	0	0	1	0	0	0	1	1	1	0	0	0	0	0	0	0	0	0	0	0	0	1	0	0	0	2	0	75	20	105	60	0	0	0	0	1	1	0	1	1
1	0	3	0	1	1	1	1	0	1	0	0	1	0	0	0	1	0	0	0	0	0	0	0	0	0	0	0	0	0	0	1	0	0	0	1	0	77	20	118	92	0	0	0	1	0	0	0	0	0
1	1	3	0	1	1	1	1	0	1	1	1	1	0	0	0	1	0	0	0	0	0	0	0	0	0	0	0	0	0	0	1	0	0	0	1	1	100	30	94	52	1	0	0	1	0	1	1	1	1
1	1	3	0	1	0	1	1	0	1	1	0	1	0	0	0	1	0	0	0	1	0	0	0	0	0	0	1	0	0	0	0	0	0	0	0	0	100	22	120	80	0	0	0	1	0	1	0	1	1
1	1	3	0	1	1	1	1	0	1	1	0	0	0	0	0	1	1	0	0	0	0	0	0	0	0	0	0	1	0	0	0	0	1	0	0	0	99	20	165	90	0	0	0	0	0	0	0	0	0
1	1	3	0	1	1	1	1	0	1	1	1	1	0	0	0	1	0	0	0	1	0	0	0	0	0	0	1	0	0	0	0	0	0	0	0	0	12	35	180	80	0	0	1	1	0	1	1	1	1
1	0	3	0	1	1	1	1	0	1	0	0	1	0	0	0	0	0	0	0	0	0	0	0	0	0	0	0	0	0	0	0	0	0	1	0	0	84	20	116	91	0	0	0	0	0	0	0	0	0
1	0	3	0	1	0	1	1	0	1	0	0	1	0	0	0	1	0	0	0	0	0	0	0	0	0	0	0	0	0	0	1	0	0	0	1	1	112	34	98	77	0	0	0	1	0	1	1	0	1
1	1	4	0	1	1	1	1	0	0	1	0	1	0	0	0	0	1	0	0	0	0	0	0	0	0	0	1	0	0	0	0	0	0	0	0	0	80	18	153	91	0	0	0	0	0	1	1	1	1
1	1	4	0	1	1	1	0	0	1	0	0	1	0	1	0	0	1	1	0	0	0	0	0	0	0	0	0	0	0	0	0	1	0	0	2	0	96	22	110	70	0	1	0	1	0	1	1	1	1
1	1	4	0	1	1	1	1	0	1	1	0	1	0	0	0	0	0	0	0	0	0	0	0	0	0	0	0	0	0	0	0	0	0	0	0	0	114	15	100	44	1	1	0	1	0	1	1	0	1
1	0	4	0	1	1	1	1	0	1	1	0	1	0	1	1	0	1	0	0	0	0	0	0	0	0	0	0	0	0	0	0	1	0	0	0	0	84	18	160	100	0	0	0	0	1	0	0	0	0
1	1	4	0	1	0	1	1	0	1	0	0	1	1	1	0	0	0	0	0	0	0	0	0	0	0	0	0	0	0	0	0	1	0	0	0	0	112	23	181	110	0	0	0	0	1	1	0	0	0
0	1	4	0	1	1	1	1	0	1	1	0	1	0	0	0	1	0	0	0	1	1	0	0	0	0	0	1	0	0	0	0	0	0	0	0	0	101	21	136	74	0	0	1	1	0	1	0	0	0
1	1	4	0	1	0	1	1	0	1	1	1	1	0	0	0	1	1	1	1	0	0	0	0	1	0	0	1	0	0	0	0	0	0	0	1	0	86	18	152	74		1	1	1	0	1	1	0	1
1	1	4	0	1	1	1	1	0	1	0	0	1	0	0	0	1	0	0	0	0	0	0	0	0	0	0	1	0	0	0	0	0	0	0	0	0	87	22	122	64	0	0	0	0	0	1	0	0	0
1	1	4	0	1	0	1	1	0	1	0	0	1	0	1	0	0	1	0	0	0	0	0	0	0	0	0	0	0	0	0	0	0	0	0	1	0	102	30	160	80	0	0	1	1	0	1	0	1	1
1	1	4	0	1	1	1	1	0	1	1	0	1	0	1	0	1	0	0	0	1	0	0	0	0	0	0	0	0	0	0	1	0	0	0	0	0	12	20	80	40	1	0	0	1	0	0	1	1	1
1	0	4	0	1	0	1	1	0	0	1	0	1	0	0	0	0	0	0	0	0	0	0	0	1	1	0	0	0	0	0	0	0	0	0	0	0	81	20	156	98	0	0	0	0	0	1	0	0	0
1	0	4	0	1	1	1	1	0	1	0	0	1	0	0	0	0	0	0	0	0	0	0	0	1	1	1	0	0	0	0	0	0	0	0	1	1	96	24	108	60	0	0	0	0	0	1	0	0	0
1	1	4	0	1	1	1	1	0	1	0	0	1	0	0	0	1	0	0	0	1	0	0	0	0	0	0	1	0	0	0	0	0	0	0	0	0	92	18	121	75	0	0	1	1	0	1	1	0	1
1	0	4	0	1	1	1	1	0	0	0	0	1	0	0	0	1	0	1	0	0	0	0	0	0	0	0	0	0	0	0	1	0	0	0	0	0	116	30	141	81	0	0	0	1	0	1	0	0	0
1	1	4	0	1	1	1	1	0	1	1	0	1	0	0	0	1	0	0	0	1	1	0	0	0	0	0	0	1	0	0	0	0	1	0	0	0	122	26	110	62	0	0	0	0	1	1	0	1	1
1	1	4	0	1	1	1	1	0	1	1	0	1	0	1	0	0	1	1	0	1	0	0	0	0	0	0	0	0	0	0	0	1	0	0	1	0	100	20	120	80		0	1	1	1	1	1	0	1
1	0	4	0	1	1	1	1	0	0	1	0	1	0	0	0	0	0	0	0	0	1	0	0	0	0	0	0	0	0	0	0	0	0	0	0	0	108	22	158	88	0	0	0	0	0	0	0	0	0
1	0	4	0	1	1	1	1	0	0	1	0	1	0	0	0	0	0	0	0	0	0	0	1	0	0	0	0	0	0	0	0	0	1	0	1	1	84	20	130	77	0	0	0	0	0	0	0	0	0
1	1	4	0	1	1	1	1	0	1	1	0	1	0	0	0	1	0	0	0	1	1	0	0	0	0	0	1	0	0	0	0	0	0	0	1	1	11	20	135	90	0	0	0	1	0	1	0	0	0
1	0	4	0	1	0	1	1	0	1	1	0	1	0	0	0	0	1	0	0	0	0	0	0	0	0	0	0	0	0	0	1	0	0	0	1	1	77	23	145	89	0	0	0	1	0	0	0	0	0
1	0	4	0	1	1	1	1	0	1	1	0	1	0	0	0	0	1	0	0	0	0	0	0	1	1	0	0	0	0	0	0	0	1	0	0	0	100	20	132	96	0	0	0	1	0	1	0	0	0
1	0	4	0	1	1	1	1	0	0	0	0	1	0	1	0	1	1	0	0	0	0	1	0	0	0	0	0	0	0	0	1	0	0	0	0	0	90	21	120	80	0	0	0	1	0	0	0	0	0
1	1	4	0	1	1	1	1	0	1	1	1	1	1	0	0	1	0	0	0	0	0	0	0	0	0	0	0	0	0	0	1	0	0	0	0	0	80	20	120	70	0	0	0	0	0	1	1	0	1
1	1	4	0	1	1	1	1	0	1	1	0	1	0	1	0	0	0	0	1	1	0	0	0	0	0	0	0	0	0	0	0	1	0	0	1	0	93	22	134	62	0	1	1	1	1	1	1	0	1
0	0	4	0	1	0	1	1	0	0	1	0	1	0	0	0	0	0	0	0	0	0	0	0	0	0	0	0	0	0	0	0	0	0	0	2	0	85	20	110	70	0	0	0	1	0	1	0	0	0
1	0	4	0	1	1	1	1	0	0	1	0	1	0	0	0	0	0	0	0	0	0	0	0	0	0	0	0	0	0	0	0	0	0	0	0	0	80	20	137	87	0	0	0	0	0	0	0	0	0
1	1	4	0	1	1	1	1	0	1	1	1	1	0	0	0	0	1	0	0	0	0	0	0	1	1	0	0	0	0	0	0	0	0	0	0	0	100	36	115	55	0	0	1	1	0	1	1	1	1
1	1	4	0	1	1	1	0	0	1	1	0	1	1	0	0	0	0	0	0	0	0	0	0	0	0	0	1	0	0	0	0	0	0	0	1	1	132	24	131	100	0	0	0	1	0	1	0	0	0
0	1	4	0	1	1	1	1	0	1	1	0	1	0	0	0	1	1	0	0	0	0	0	0	0	0	0	0	0	0	0	1	0	0	0	1	1	21		135	75	0	0	1	1	0	1	1	0	1
1	1	4	0	1	1	1	1	0	1	0	0	1	0	0	0	0	1	0	0	1	0	0	0	0	0	0	0	0	0	0	1	0	0	0	0	0	90	20	111	71	0	0	0	1	0	1	0	0	0
1	0	4	0	1	1	1	0	0	0	0	0	1	0	0	0	0	1	0	0	0	0	0	0	0	0	0	0	1	0	0	0	0	1	1	0	0	100	20	102	55	0	0	0	0	0	0	0	0	0
1	0	4	0	1	1	1	1	0	0	1	0	1	0	1	0	1	0	0	0	1	0	0	0	0	1	0	0	0	0	0	0	0	0	1	0	0	92	21	133	88	0	0	0	0	0	1	0	0	0
1	1	4	0	1	0	1	1	0	1	1	1	1	0	0	0	1	0	0	0	0	0	0	0	0	0	0	0	0	0	0	1	0	1	0	0	0	100	22	118	68	0	0	0	0	0	1	1	0	1
1	0	4	0	1	1	1	1	0	0	1	0	1	0	0	0	0	0	0	0	0	0	0	1	0	0	0	0	0	0	0	0	0	0	0	2	1	79	24	127	69	0	0	0	1	0	1	0	0	0
1	1	4	0	1	1	1	1	0	1	1	1	1	0	0	0	1	0	0	0	0	0	0	0	0	0	0	0	0	0	0	1	0	0	0	1	0	78	20	125	80	0	0	0	1	0	1	1	1	1
1	1	4	0	1	1	1	1	0	1	1	1	1	0	0	0	0	0	0	0	0	0	0	0	1	1	0	0	0	0	0	0	0	0	0	2	0	120	30	106	70	0	0	0	1	0	1	0	0	0
1	1	4	0	1	1	1	1	0	1	1	0	1	0	1	0	0	1	0	0	0	0	0	0	0	0	0	1	0	0	0	0	0	0	0	0	0	84	21	124	76	0	0	0	1	0	1	0	1	1
1	1	4	0	1	1	1	1	0	1	1	0	1	0	0	0	1	0	0	0	0	0	0	0	0	0	0	0	0	0	0	1	0	0	0	1	1	79	21	129	81	0	0	0	1	1	1	0	0	0
1	0	4	0	1	0	1	0	0	1	0	0	1	0	0	0	1	1	0	0	1	0	0	0	0	0	0	1	0	0	0	0	0	0	0	1	0	81	20	110	60	0	0	0	1	0	1	0	0	0
1	0	4	1	1	0	1	1	0	1	1	0	1	0	0	0	0	1	0	0	0	0	0	0	1	1	0	0	0	0	0	0	0	1	0	1	1	90	25	120	80	0	0	0	0	1	1	0	0	0
1	0	4	1	1	1	1	1	0	0	1	0	1	0	0	0	0	1	0	0	0	0	0	0	0	0	0	0	1	0	0	0	0	1	0	1	1	78	20	127	84	0	0	0	0	0	1	0	0	0
1	0	4	1	1	1	1	1	0	1	1	0	1	0	0	0	1	0	0	0	0	0	0	0	0	0	0	1	0	0	0	0	0	0	0	1	0	92	20	111	72	0	0	0	1	0	1	0	0	0
0	1	4	1	1	1	1	1	0	1	1	1	1	0	0	0	0	0	0	0	0	0	0	0	0	1	0	0	0	0	0	0	0	0	0	0	0	92	22	116	77	0	0	0	1	1	1	1	0	1
1	0	4	1	1	0	1	1	0	1	0	0	1	0	0	0	1	0	0	0	1	0	0	0	0	0	0	0	0	0	0	1	0	0	0	0	0	80	20	130	72	0	0	0	0	1	1	0	0	0
1	1	4	1	1	0	1	1	0	1	1	0	1	0	0	0	1	0	0	0	0	0	0	0	0	0	0	1	0	0	0	0	0	0	0	1	1	100	27	125	87	0	0	0	1	1	1	0	1	1
1	0	4	1	1	0	1	1	0	1	1	0	1	0	0	0	1	0	0	0	0	0	0	0	0	0	0	1	0	0	0	0	0	0	0	1	0	72	24	134	71	0	0	0	1	0	1	0	0	0
1	0	4	1	1	1	1	0	0	0	1	0	1	0	0	0	0	0	0	0	0	0	0	0	0	1	0	0	0	0	0	0	0	0	0	1	0	92	20	155	95	0	0	0	1	0	1	0	0	0
1	1	4	1	1	0	1	1	0	0	1	0	1	0	0	0	0	0	0	0	0	0	0	0	0	1	0	0	0	0	0	0	0	0	0	0	0	80	20	135	80	0	0	0	1	0	1	0	0	0
1	1	4	1	1	1	1	1	0	1	1	0	1	0	1	0	1	0	1	0	0	0	0	0	0	0	0	0	0	0	0	1	0	1	0	0	0	80	20	117	76	0	0	0	1	0	1	0	1	1
1	0	4	1	1	1	1	1	0	1	0	0	1	0	0	0	1	1	1	0	1	0	0	0	0	0	0	1	0	0	0	0	0	0	0	0	0	92	20	134	68	0	0	0	1	0	1	0	0	0
1	0	4	1	1	0	1	1	0	0	1	0	1	0	0	0	1	1	1	0	1	0	0	0	0	0	0	1	0	0	0	0	0	0	0	0	0	92	20	134	68	0	0	0	1	0	1	0	0	0
1	0	5	1	1	1	1	0	0	0	0	0	1	0	1	0	0	1	1	0	0	0	0	0	0	0	0	0	0	0	0	0	1	0	0	0	0	82	21	98	66	0	0	0	1	0	1	0	0	0
1	0	5	1	1	1	1	0	0	0	0	0	1	0	1	0	1	0	0	0	0	0	0	0	0	0	0	0	0	0	0	1	0	0	1	0	0	80	21	120	70	0	0	0	1	0	1	0	0	0
0	0	5	1	1	1	1	1	1	1	1	0	1	1	1	0	0	0	0	0	0	0	0	0	0	0	0	0	0	0	0	0	1	0	0	1	1	76	20	120	70	0	0	0	1	1	1	0	0	0
0	1	5	1	1	1	1	0	0	1	0	0	1	0	0	0	0	1	0	0	0	0	0	0	0	0	0	0	0	0	0	0	0	0	0	1	0	96	20	53	36	1	0	0	1	0	1	1	0	1
1	1	5	1	1	1	1	1	0	1	1	1	1	0	0	0	1	0	0	0	0	0	0	0	0	0	0	1	0	0	0	0	0	0	0	1	0	12	21	134	87	0	0	1	0	0	1	1	1	1
1	1	5	1	1	1	1	1	0	0	1	1	1	1	0	0	1	0	0	0	0	0	0	0	0	0	0	1	0	0	0	0	0	0	0	0	0	80	28	146	97	0	0	0	1	0	0	0	0	0
1	1	5	1	1	1	1	1	0	1	1	0	1	0	0	0	1	1	1	0	1	0	0	0	0	0	0	1	0	0	0	0	0	0	0	0	0	91	20	148	52	0	0	1	1	0	1	1	0	1
1	1	5	1	1	0	1	1	0	1	1	0	1	0	1	0	0	1	1	0	0	0	0	0	0	0	0	0	0	0	0	0	1	0	1	2	0	80	16	133	82	0	0	0	0	1	1	0	1	1
1	0	5	1	1	1	1	1	0	0	1	0	0	0	0	0	0	0	0	0	0	0	0	0	0	0	0	0	0	0	0	0	0	0	1	0	0	100	20	97	54	1	1	0	0	0	1	0	0	0
1	1	5	1	1	1	0	0	0	0	0	0	1	0	1	0	0	0	1	0	1	0	0	0	0	0	0	0	0	0	0	0	1	0	0	0	0	72	18	151	72	0	0	0	0	0	1	1	0	1
1	0	5	1	1	1	1	1	0	1	1	0	1	0	0	0	1	0	0	0	1	0	0	0	0	0	0	0	0	0	0	1	0	0	0	0	0	85	20	134	73	0	0	0	0	0	0	0	0	0
1	1	5	1	1	1	1	1	0	1	0	0	1	0	0	0	1	0	1	1	0	0	0	0	0	0	0	0	0	0	0	1	0	0	0	1	0	120	35	122	81	0	0	1	1	1	1	1	1	1
1	0	5	1	1	1	1	1	0	0	0	0	1	0	1	0	0	0	0	0	0	0	0	0	0	0	0	1	0	0	0	0	0	0	0	1	0	102	23	120	60	0	0	0	0	0	1	0	0	0
1	1	5	1	1	1	1	1	0	0	1	0	1	0	0	0	0	0	0	0	1	0	0	0	0	0	0	0	0	0	0	0	0	0	0	0	0	80	23	151	75	0	0	0	1	0	1	0	1	1
1	1	5	1	1	1	1	1	0	1	1	0	1	0	0	0	0	0	0	0	1	1	0	0	0	0	0	0	0	0	0	0	0	0	0	0	0	112	35	118	57	0	0	0	1	1	1	1	0	1
1	0	5	1	1	1	1	1	0	0	1	0		0	0	0	0	0	0	0	0	0	0	1	0	0	0	0	0	0	0	0	0	0	0	1	1	78	18	116	81	0	0	0	1	0	0	0	0	0
1	1	5	1	1	0	1	1	0	1	1	0	1	0	0	0	1	0	0	0	0	0	0	0	0	0	0	1	0	0	0	0	0	0	0	1	0	80	20	94	66	0	0	0	1	0	0	0	0	0
1	1	5	1	1	1	1	1	0	1	1	0	1	0	0	0	1	0	0	0	0	0	0	0	1	0	0	1	0	0	0	0	0	0	0	1	1	102	30	130	75	0	0	0	1	0	0	1	1	1
1	0	5	1	1	1	1	1	0	1	1	0	1	0	0	0	1	0	0	0	1	0	0	0	0	0	0	1	0	0	0	0	0	0	1	1	1	96	21	111	66		0	0	1	0	0	0	0	0
1	1	5	1	1	0	1	1	0	1	1	0	1	0	0	0	1	0	0	0	0	0	0	0	0	0	0	1	0	0	0	0	0	0	0	1	0	80	20	94	66	0	0	1	1	0	1	0	0	0
1	0	5	1	1	0	1	1	0	1	0	0	1	0	0	0	1	0	0	0	0	0	0	0	0	0	0	0	0	0	0	1	0	0	0	1	0	94	20	144	98	0	0	0	0	0	0	0	0	0
1	1	5	1	1	1	1	1	0	1	0	0	1	0	0	0	1	1	1	0	0	0	0	0	0	0	0	0	0	0	0	1	0	0	0	0	0	70	20	130	65	0	0		1		1	1	1	1
1	0	5	1	1	1	0	0	0	0	1	0	1	0	0	0	0	0	0	0	0	0	0	0	0	0	0	1	0	0	0	0	0	0	0	0	0	72	20	134	83	0	0	0	0	0	0	0	0	0
1	1	5	1	1	1	1	1	0	1	0	0	0	0	0	0	1	0	0	0	0	0	0	0	0	0	0	1	0	0	0	0	0	1	0	1	0	82	24	120	80	0	0	0	1	0	1	0	1	1
1	1	5	1	1	1	1	1	0	1	1	0	1	0	0	0	1	0	0	0	1	0	0	0	0	0	0	1	0	0	0	0	0	0	0	0	0	121	26	112	72	0	0	0	1	0	1	0	0	0
1	0	5	1	1	0	1	1	0	0	1	0	1	0	0	0	0	1	1	0	0	0	0	0	0	0	0	1	0	0	0	0	0	0	0	0	0	72	20	124	55	0	0	0	1	0	0	0	0	0
1	0	5	1	1	1	1	1	0	1	1	0	1	0	0	0	0	1	0	0	0	0	0	0	0	0	0	1	0	0	0	0	0	1	0	0	0	79	20	102	83	0	0	0	0	0	1	0	0	0
1	1	5	1	1	1	1	1	0	1	1	0	1	0	0	0	0	0	0	0	0	0	0	0	0	1	0	0	0	0	0	0	0	0	0	1	0	78	21	188	72	0	0	0	1	0	1	0	1	1
1	1	5	1	1	1	1	1	0	1	1	0	1	0	0	0	0	0	0	0	0	0	0	0	0	1	0	0	0	0	0	0	0	0	0	1	0	76	24	135	60	0	0	0	0	0	1	0	0	0
1	1	6	1	1	1	1	1	0	0	1	0	1	0	0	0	0	1	0	0	0	0	0	0	0	0	0	0	0	0	0	1	0	0	0	1	0	101	24	156	86	0	0	0	1	0	1	1	0	1
1	1	6	1	1	1	1	1	0	1	1	0	0	0	0	0	0	1	0	0	0	0	0	0	0	0	0	1	0	0	0	0	0	0	0	0	0	80	20	170	90	0	0	0	1	0	1	0	0	0
1	0	6	1	1	0	1	1	0	1	1	0	1	0	1	0	0	0	0	0	0	0	0	0	0	0	0	0	0	0	0	0	0	0	0	0	0	60	18	144	71	0	0	0	0	0	1	0	0	0
1	1	6	1	1	1	0		0	1	1	0	1	0	0	0	0	1	0	0	0	1	0	1	0	0	0	0	0	0	0	0	0	1	0	0	0	110	31	131	76	0	0	0	1	0	1	1	0	1
1	0	6	1	1	0	0	0	0	0	0	0	1	0	1	0	0	0	0	0	0	0	0	0	0	0	0	0	0	0	0	0	0	0	0	0	0	80	21	124	80	0	0	0	0	0	1	0	0	0
1	1	6	1	1	0	1	1	0	1	0	0	1	0	1	0	0	1	1	0	0	0	0	0	0	1	0	0	0	0	0	0	0	0	1	0	0	112	35	122	59	0	1	1	1	0	1	0	0	0
1	1	6	1	1	1	1	1	0	0	1	0	1	0	1	0	0	1	1	0	0	0	0	0	0	0	0	1	0	0	0	0	0	0	1	1	1	100	20	125	78	0	0	0	1	0	1	0	0	0
1	0	6	1	1	1	1	1	0	0	1	1	1	0	0	0	1	0	0	0	0	0	0	0	0	0	0	0	0	0	0	1	0	0	0	0	0	70	20	117	71	0	0	0	0	0	0	0	0	0
1	1	6	1	1	1	1	1	0	1	1	0	1	0	0	0	1	1	0	0	0	0	0	0	0	0	0	1	0	0	0	0	0	0	0	0	0	70	20	158	93	0	0	0	1	0	1	0	0	0
1	0	6	1	1	1	1	1	0	1	0	0	1	0	0	0	1	0	0	0	0	0	0	0	0	0	0	1	0	0	0	0	0	0	0	0	0	92	20	112	75	0	0	0	1	0	1	0	0	0
1	0	1	0	2	1	1	1	0	0	1	0	1	0	0	0	0	0	0	0	0	0	0	0	0	0	0	1	0	0	0	0	0	0	0	0	0	74	20	90	118	0	0	0	0	0	1	0	0	0
1	0	1	0	2	0	1	1	0	0	0	0	1	0	0	0	0	0	0	0	0	0	0	0	0	0	0	0	0	1	0	0	0	0	0	0	0	82	20	116	66		0	0	0	0	0	0	0	0
0	1	1	0	2	1	1	1	0	1	1	0	1	0	0	0	1	0	0	0	0	0	0	0	0	1	0	0	0	0	0	0	0	1	0	0	0	80	20	120	80	0	0	1	1	0	1	1	1	1
1	1	1	0	2	1	0	0	0	1	1	1	1	0	0	0	1	0	0	0	0	0	0	0	0	0	0	1	0	0	0	0	0	0	0	0	0	120	48	99	67	0	0	0	1	0	1	0	0	0
1	1	1	0	2	1	1	1	0	1	0	0	1	0	0	0	0	0	0	0	0	0	0	0	0	0	0	1	0	0	0	0	0	0	1	0	0	126	33	126	71	0	0	1	0	1	1	1	1	1
1	0	1	0	2	0	1	1	0	0	1	0	1	0	0	0	0	0	0	0	0	0	0	0	0	0	0	0	0	1	0	0	0	0	0	0	0	87	16	102	76	0	0	0	0	0	0	0	0	0
1	0	1	0	2	1	0	0	0	0	0	0	1	0	1	0	0	1	0	0	0	0	0	0	0	1	0	0	0	0	0	0	0	0	0	0	0	103	19	92	68	0	0	0	1	0	1	0	0	0
1	1	1	0	2	1	0	0	0	1	1	0	1	0	0	0	0	0	0	0	0	0	0	0	0	1	0	0	0	0	0	0	0	0	0	0	0	100	20	100	74	0	0	0	0	0	1	0	0	0
1	0	1	0	2	1	1	1	0	0	1	0	1	0	0	0	0	0	0	0	0	0	0	0	0	0	0	1	0	0	0	0	0	0	0	0	1	110	20	111	76	0	0	0	1	1	1	0	0	0
0	1	1	0	2	1	1	1	0	1	0	0	1	0	0	0	0	0	0	0	0	0	0	0	0	0	0	1	0	0	0	0	0	0	0	0	0	13	20	120	80	0	1	0	1	0	1	1	0	1
1	0	1	0	2	1	1	1	0	1	1	1	1	0	0	0	0	0	0	0	0	0	0	0	0	0	0	1	0	0	0	0	0	0	0	0	0	76	20	110	80	0	0	0	1	0	1	0	0	0
1	1	1	0	2	1	1	1	0	1	1	0	1	0	0	0	0	0	0	0	0	0	0	0	0	0	0	1	0	0	0	0	0	0	0	0	0	11	25	114	78	0	0	1	1	0	1	1	1	1
1	1	1	0	2	1	1	1	0	1	0	0	1	0	0	0	1	0	0	0	0	0	0	0	0	0	0	1	0	0	0	0	0	0	0	0	0	11	24	115	70	0	0	1	1	0	1	1	1	1
1	0	1	0	2	1	1	0	0	1	0	0	1	0	0	0	1	0	0	0	0	0	0	0	0	0	0	1	0	0	0	0	0	0	0	0	0	10	40	100	70	0	0	1	1	0	1	0	1	1
1	1	1	0	2	1	1	1	0	1	0	0	1	0	0	0	1	0	0	0	0	0	0	0	0	0	0	1	0	0	0	0	0	0	0	0	0	95	20	119	82	0	1	0	0	0	0	0	1	1
1	0	1	0	2	1	1	1	0	0	0	0	1	0	0	0	1	0	0	0	0	0	0	0	0	0	0	1	0	0	0	0	0	0	0	0	0	12	20	113	78	0	0	0	0	0	0	0	0	0
1	1	1	0	2	1	1	1	0	1	0	0	1	0	0	0	0	1	0	0	0	0	0	0	0	0	0	1	0	0	0	0	0	0	0	0	0	100	20	96	60	0	0	0	0	0	1	0	1	1
1	0	1	0	2	1	1	0	1	0	1	0	0	0	0	0	0	0	0	0	0	1	1	0	0	0	0	0	0	0	1	0	0	0	0	0	0	100	26	102	68	0	0	0	1	0	1	0	0	0
1	1	1	0	2	1	1	0	0	1	1	0	1	0	0	0	1	0	0	0	1	0	0	0	0	0	0	1	0	0	0	0	0	0	0	0	0	80	20	120	80	0	0	0	0	0	1	0	0	0
1	0	1	0	2	1	0	0	0	1	0	0	1	1	0	0	1	0	0	0	0	0	0	0	0	0	0	0	0	0	0	1	0	0	0	0	0	99	19	124	88	0	0	0	0	0	1	0	0	0
1	0	1	0	2	1	1	1	1	1	1	0	1	0	0	0	0	0	0	0	0	0	0	0	0	0	0	1	0	0	0	0	0	0	0	0	0	84	20	122	72	0	0	0	0	0	0	0	0	0
1	0	1	0	2	1	1	0	0	0	0	0	1	0	0	0	1	0	0	0	0	0	0	0	0	0	0	1	0	0	0	0	0	0	0	0	0	126	20	88	54	1	0	0	1	0	0	0	0	0
1	1	1	0	2	1	1	1	0	1	1	0	1	0	0	0	1	0	0	0	0	0	0	0	0	0	0	1	0	0	0	0	0	0	0	0	0	110	25	114	78	0	0	0	1	0	1	1	1	1
1	0	1	0	2	0	0	0	0	0	0	0	1	0	0	0	1	0	0	0	0	0	0	0	0	0	0	1	0	0	0	0	0	0	0	0	0	112	19	159	96	0	0	0	1	0	0	0	0	0
1	0	1	0	2	1	1	1	0	1	1	1	1	0	0	0	1	0	0	0	0	0	0	0	0	0	0	1	0	0	0	0	0	0	0	0	0	80	19	115	68	0	0	0	1	0	0	0	0	0
1	1	1	0	2	1	1	1	0	1	1	1	1	0	0	0	1	0	0	0	0	1	0	0	0	0	0	1	0	0	0	0	0	0	0	0	0	85	20	121	77	0	0	1	1	0	1	1	1	1
1	0	1	0	2	1	1	1	1	0	1	0	1	0	0	0	0	0	0	0	0	0	0	0	0	0	0	1	0	0	0	0	0	0	0	0	0	76	21	97	70	0	0	0	1	1	1	0	0	0
0	0	1	0	2	1	1	1	0	0	0	0	1	0	0	0	0	0	0	0	0	0	0	0	0	0	0	1	0	0	0	0	0	0	0	0	0	84	19	121	82	0	0	0	0	0	0	0	0	0
1	1	1	0	2	1	1	1	0	1	1	0	1	0	0	0	1	0	0	0	0	0	0	0	0	0	0	1	0	0	0	0	0	0	0	0	0	13	50	122	93	0	0	1	0	0	1	1	1	1
1	1	1	0	2	0	1	0	0	1	0	1	1	0	0	0	1	0	0	0	0	0	0	0	0	0	0	1	0	0	0	0	0	0	0	0	0	96	40	110	76	0	0	0	1	0	1	0	0	0
0	0	1	0	2	1	1	1	0	0	0	0	1	0	0	0	1	0	0	0	0	0	0	0	0	0	0	1	0	0	0	0	0	0	0	0	0	120	18	143	89	0	0	0	0	0	0	0	0	0
1	1	1	0	2	1	1	0	0	1	1	0	1	0	0	1	1	0	0	0	0	0	0	0	0	0	0	1	0	0	0	0	0	0	0	0	0	118	45	86	45	1	0	0	0	0	1	0	0	0
1	0	1	0	2	1	1	1	0	1	1	0	1	0	0	0	0	1	0	0	0	0	0	0	0	1	0	0	0	0	0	0	0	0	0	0	0	95	20	105	70	0	0	0	1	0	0	0	0	0
1	0	1	0	2	1	0	0	0	0	1	0	1	0	0	0	0	1	0	1	0	0	0	0	0	0	0	1	0	0	0	0	0	0	0	0	0	80	20	120	80	0	0	0	0	0	0	0	0	0
1	0	1	0	2	1	1	1	0	1	1	0	1	0	0	0	0	0	0	0	0	0	0	0	0	0	0	0	0	1	0	0	0	0	0	0	0	90	20	125	80	0	0	0	1	0	1	0	0	0
0	1	1	0	2	1	1	1	0	1	1	1	1	0	0	0	0	0	0	0	0	0	0	0	0	0	0	0	0	0	0	0	0	0	0	0	0	110	25	110	50	0	0	1	1	0	1	1	0	1
1	1	1	0	2	1	1	1	0	1	1	0	1	0	0	0	0	0	0	0	0	0	0	0	0	0	0	1	0	0	0	0	0	0	0	0	0	85	20	130	70	0	0	1	1	0	1	1	1	1
1	0	1	0	2	0	1	1	0	0	0	0	1	0	0	0	0	0	0	0	0	0	0	0	0	0	0	1	0	0	0	0	0	0	0	0	0	110	20	135	71	0	0	0	0	0	0	0	0	0
1	1	1	0	2	0	1	1	0	1	1	0	1	0	0	0	1	0	0	0	0	0	0	0	0	0	0	1	0	0	0	0	0	0	0	0	0	85	33	110	65	0	0	0	1	0	0	1	1	1
1	1	2	0	2	1	1	1	0	1	1	0	1	0	0	0	1	0	0	0	0	0	0	0	0	0	0	1	0	0	0	0	0	0	0	0	0	90	30	102	66	0	0	0	1	0	1	0	1	1
1	1	2	0	2	0	1	1	0	0	0	0	1	0	0	0	0	0	0	0	0	0	0	0	0	0	0	1	0	0	0	0	0	0	0	0	0	88	24	99	63	0	0	0	1	0	1	0	0	0
1	1	2	0	2	0	0	0	0	1	0	0	1	0	0	0	1	0	0	0	0	0	0	0	0	0	0	1	0	0	0	0	0	0	0	0	0	88	28	92	58	1	0	0	0	0	1	0	1	1
1	0	2	0	2	1	1	1	0	1	0	0	1	0	0	0	0	0	0	0	0	0	0	0	0	0	0	0	0	1	0	0	0	0	0	0	0	92	20	116	78	0	0	0	0	0	0	0	0	0
1	1	2	0	2	1	1	1	0	1	0	0	1	1	0	0	1	0	0	0	1	0	0	0	0	0	0	1	0	0	0	0	0	0	0	0	0	80	20	120	80	0	0	1	0	0	1	0	0	0
0	0	2	0	2	1	1	1	0	0	1	0	1	0	0	0	1	0	0	0	0	0	0	0	0	0	0	1	0	0	0	0	0	0	0	0	0	70	20	110	88	0	0	0	1	0	0	0	0	0
1	1	2	0	2	1	1	1	0	1	1	0	1	0	0	0	1	1	1	0	0	0	0	0	0	0	0	1	0	0	0	0	0	0	0	0	0	89	35	127	88	0	0	0	1	0	1	0	1	1
0	1	2	0	2	0	1	1	0	1	0	0	1	0	0	0	1	0	0	0	0	0	0	0	0	0	0	1	0	0	0	0	0	0	0	0	0	10	24	155	99	0	1	1	1	0	1	1	1	1
1	1	2	0	2	1	1	1	0	1	1	0	1	0	0	0	1	0	0	0	0	0	0	0	0	0	0	1	0	0	0	0	0	0	0	0	0	107	28	156	95	0	0	1	1	0	1	0	1	1
0	0	2	0	2	1	1	0	0	1	1	0	1	0	0	0	1	0	0	0	0	0	0	0	0	0	0	1	0	0	0	0	0	0	0	0	0	86	20	151	88	0	1	1	0	0	0	0	0	0
1	1	2	0	2	1	1	1	0	1	1	1	1	0	0	0	0	1	0	0	0	0	0	0	0	0	0	1	0	0	0	0	0	0	0	0	0	80	20	140	80	0	0	0	1	1	1	1	1	1
1	0	2	0	2	0	0	0	0	0	0	0	1	0	0	0	0	0	0	0	0	0	0	1	0	0	0	0	0	0	0	0	0	1	0	0	0	77	20	107	80	0	0	0	0	0	0	0	0	0
1	1	2	0	2	1	1	0	0	1	1	0	1	0	0	0	1	0	0	0	0	0	0	0	0	0	0	1	0	0	0	0	0	0	0	0	0	88	28	135	78	0	0	1	0	0	1	0	1	1
1	1	2	0	2	1	1	1	0	1	1	0	1	0	0	0	0	0	0	0	0	0	0	0	0	0	0	1	0	0	0	0	0	0	0	0	0	109	36	108	67	0	0	0	1	0	1	0	1	1
1	0	2	0	2	0	1	1	0	1	0	0	1	0	0	0	1	0	0	0	0	0	0	0	0	0	0	1	0	0	0	0	0	0	0	0	0	106	20	115	89	0	0	0	0	0	1	0	0	0
1	0	2	0	2	1	1	0	0	1	0	0	1	0	0	0	1	0	0	0	1	0	0	0	0	0	0	1	0	0	0	0	0	0	0	0	0	80	20	120	80	0	0	0	1	0	1	0	0	0
1	0	2	0	2	0	1	1	0	0	1	0	1	0	0	0	0	0	0	0	0	0	0	0	0	0	0	1	0	0	0	0	0	0	0	0	0	77	20	111	74	0	0	0	0	0	1	0	0	0
1	1	2	0	2	1	1	1	0	1	1	0	1	0	0	0	1	0	0	0	0	0	0	0	0	0	0	1	0	0	0	0	0	0	1	0	0	110	40	120	80	0	0	0	1	0	1	1	1	1
1	0	2	0	2	0	0	1	0	1	0	0	1	0	0	0	1	0	0	0	0	0	0	0	0	0	0	1	0	0	0	0	0	0	0	0	0	88	20	108	74	0	0	0	0	0	1	0	0	0
0	0	2	0	2	1	0	0	1	0	1	0	1	0	0	0	0	0	0	0	0	1	0	0	0	0	0	1	0	0	0	0	0	0	0	0	0	92	19	138	88	0	0	0	1	0	1	0	0	0
1	0	2	0	2	0	1	1	0	0	0	0	0	0	0	0	1	1	0	0	0	0	0	0	0	0	0	1	0	0	0	0	0	0	0	0	0	70	20	134	66	0	0	0	0	0	0	0	0	0
1	0	2	0	2	1	1	1	0	0	1	0	1	0	0	0	1	1	0	0	0	0	0	0	0	0	0	1	0	0	0	0	0	1	0	0	0	99	20	124	74	0	0	0	0	0	1	0	0	0
1	0	2	0	2	0	0	0	0	1	0	0	1	0	0	0	1	0	0	0	0	0	0	0	0	0	0	1	0	0	0	0	0	0	0	0	0	110	19	118	86	0	0	0	1	0	0	0	0	0
1	0	2	0	2	1	0	0	0	0	0	0	1	0	0	0	1	0	0	0	0	0	0	0	0	0	0	1	0	0	0	0	0	0	0	0	0	100	20	111	81	0	0	0	1	0	0	0	0	0
1	0	2	0	2	1	0	0	0	0	0	0	1	0	0	0	0	1	0	0	0	0	0	0	0	0	0	1	0	0	0	0	0	0	0	0	0	130	20	132	93	0	0	0	0	0	0	0	0	0
1	0	2	0	2	0	0	0	0	0	0	0	1	0	0	0	1	1	0	0	0	0	0	0	0	0	0	1	0	0	0	0	0	0	0	0	0	60	19	115	61	0	0	0	0	0	0	0	0	0
1	0	2	0	2	1	1	1	0	0	0	0	1	0	0	0	1	0	0	0	0	0	0	0	0	0	0	1	0	0	0	0	0	0	0	0	0	80	28	113	63	0	0	0	1	0	0	0	0	0
1	1	2	0	2	1	1	1	0	0	1	0	1	0	0	0	0	1	1	0	0	0	0	0	1	0	0	0	0	1	0	0	0	0	1	0	0	90	20	130	90	0	0	0	0	0	1	0	1	1
1	0	2	0	2	1	1	1	0	0	1	0	1	0	0	0	0	0	0	0	0	0	0	0	0	0	0	1	0	0	0	0	0	0	0	0	0	80	18	134	80	0	0	0	0	0	0	0	0	0
1	1	2	0	2	0	1	1	0	1	0	0	1	1	0	0	0	0	0	0	0	0	0	0	0	1	0	0	0	0	0	0	0	0	0	0	0	94	20	132	93	0	0	0	1	1	1	0	0	0
1	0	2	0	2	1	1	1	0	1	1	0	1	0	0	0	1	0	0	0	0	0	0	0	0	0	0	1	0	0	0	0	0	0	0	0	0	110	20	113	74	0	0	0	1	0	1	0	0	0
0	0	2	0	2	0	1	1	0	0	0	0	1	0	0	0	1	1	0	0	0	0	0	0	0	0	0	1	0	0	0	0	0	0	0	0	0	106	20	143	92	0	0	0	1	0	0	0	0	0
0	1	2	0	2	1	0	1	0	1	0	0	1	0	0	0	0	1	0	0	0	0	0	0	0	0	0	1	0	0	0	0	0	0	0	0	0	80	20	140	90	0	0	0	1	0	1	0	0	0
1	0	2	0	2	1	0	0	0	0	0	0	1	0	0	0	1	1	0	0	1	0	0	0	0	0	0	1	0	0	0	0	0	0	0	0	0	126	20	120	80	0	0	0	0	0	0	0	0	0
1	1	2	0	2	0	1	1	0	0	1	0	1	0	0	0	0	0	0	0	0	0	0	0	0	0	0	1	0	0	0	0	0	0	0	0	0	120	28	90	59	1	1	0	1	0	1	0	1	1
1	0	2	0	2	1	1	1	0	1	1	0	1	0	0	0	1	0	0	0	0	0	0	0	0	0	0	1	0	0	0	0	0	0	0	0	0	106	23	80	50	1	0	1	1	0	1	0	0	0
1	0	2	0	2	1	1	1	0	0	1	0	1	0	0	0	1	0	0	0	0	0	0	0	0	0	0	1	0	0	0	0	0	0	0	0	0	104	20	110	54	0	0	0	0	1	1	0	0	0
1	0	2	0	2	1	1	1	0	0	1	0	1	0	0	0	1	0	0	0	0	0	0	0	0	0	0	1	0	0	0	0	0	0	0	0	0	87	22	118	72	0	0	0	0	0	1	0	0	0
0	0	2	0	2	0	0	0	0	1	0	0	1	0	0	0	0	0	0	0	0	0	0	0	0	0	0	1	0	0	0	0	0	0	0	0	0	84	20	120	83	0	0	0	0	0	0	0	0	0
1	1	3	0	2	0	1	1	0	1	1	0	1	0	0	0	1	1	0	0	0	0	0	0	0	0	0	1	0	0	0	0	0	0	0	0	0	95	20	133	87	0	0	0	1	0	1	0	0	0
0	0	3	0	2	1	1	1	0	0	1	0	1	0	0	0	0	0	0	0	0	0	0	0	1	0	0	0	0	0	0	0	0	0	0	0	0	98	20	130	80	0	0	0	1	0	0	0	0	0
1	0	3	0	2	0	1	1	0	0	1	0	1	0	0	0	1	0	0	0	1	0	0	0	0	0	0	0	0	1	0	0	0	0	0	0	0	78	18	115	70	0	0	0	1	0	1	0	0	0
1	1	3	0	2	1	1	1	0	1	0	0	1	0	0	0	1	0	0	0	0	0	0	0	0	0	0	1	0	0	0	0	0	0	0	0	0	110	20	97	74	0	0	0	0	0	1	0	1	1
1	1	3	0	2	1	1	1	0	0	1	1	1	0	0	0	0	0	0	0	0	0	0	0	0	0	1	0	0	1	0	0	0	0	0	0	0	90	20	125	55	0	0	1	0	0	1	1	1	1
1	1	3	0	2	1	1	1	0	1	0	0	1	0	0	0	1	0	0	0	0	0	0	0	0	0	0	1	0	0	0	0	0	0	0	0	0	67	22	124	67	0	0	1	1	0	1	0	1	1
1	1	3	0	2	1	1	1	0	1	0	0	1	0	0	0	1	0	0	0	0	0	0	0	0	0	0	1	0	0	0	0	0	0	0	0	0	84	20	80	47	1	0	1	1	0	1	0	1	1
1	0	3	0	2	0	1	1	0	1	1	0	1	0	0	0	0	1	1	0	1	0	0	0	0	0	0	0	0	1	0	0	0	0	0	1	0	104	20	151	66	0	0	0	1	0	1	0	0	0
1	1	3	0	2	1	1	1	0	0	1	0	1	0	0	0	0	1	0	0	0	1	0	0	0	0	0	1	0	0	0	0	0	0	0	0	0	88	20	156	97	0	0	0	1	0	1	1	1	1
1	1	3	0	2	1	1	1	0	1	0	0	1	0	0	0	1	0	0	0	0	0	0	0	0	0	0	1	0	0	0	0	0	0	0	0	0	123	50	127	80	0	0	1	1	0	1	0	0	0
1	0	3	0	2	0	1	1	0	1	0	0	0	0	0	0	0	0	1	0	1	0	0	0	0	0	0	0	0	1	0	0	0	0	0	1	0	100	21	101	72	0	0	0	1	0	1	0	0	0
1	1	3	0	2	1	1	1	0	1	0	0	1	0	0	0	1	0	0	0	0	0	0	0	0	0	0	1	0	0	0	0	0	0	0	0	0	82	30	125	67	0	0	1	0	0	0	1	1	1
1	0	3	0	2	1	1	1	0	1	1	0	1	0	0	0	0	0	0	0	0	0	0	0	0	0	0	0	0	0	0	0	0	0	0	0	0	81	20	140	60	0	0	0	0	0	1	0	0	0
1	1	3	0	2	0	1	1	0	1	1	0	1	0	0	0	1	0	0	0	0	0	0	0	0	0	0	0	0	0	0	0	0	0	0	0	0	85	24	136	78	0	0	0	1	0	1	0	1	1
0	1	3	0	2	1	1	1	0	0	1	0	1	0	0	0	0	0	0	0	0	1	0	0	0	0	0	0	0	0	0	0	0	0	0	0	0	136	22	122	61	0	1	1	1	1	1	1	1	1
1	1	3	0	2	1	0	1	0	1	1	1	1	0	0	0	0	1	0	0	0	1	0	0	0	0	0	1	0	0	0	0	0	0	0	0	0	110	25	130	70	0	0	0	0	0	1	1	0	1
1	0	3	0	2	0	1	1	0	0	1	0	1	0	1	0	0	1	0	0	1	0	0	0	0	0	0	1	0	0	0	0	0	0	0	0	0	93	18	150	100	0	0	0	1	0	0	0	0	0
1	1	3	0	2	1	1	1	0	1	1	0	1	0	0	0	1	0	0	0	1	0	0	0	0	0	0	0	0	0	0	1	0	0	0	0	0	10	20	143	102	0	0	1	1	0	1	0	0	0
1	0	3	0	2	1	1	1	0	0	1	0	1	0	0	0	1	0	0	0	0	1	0	0	0	0	0	1	0	0	0	0	0	0	0	0	0	95	24	110	74	0	0	0	1	0	1	0	0	0
1	0	3	0	2	0	1	1	0	1	1	0	1	0	0	0	1	0	0	0	1	0	0	0	0	0	0	0	0	0	0	1	0	0	0	0	0	12	26	96	75	0	0	0	1	0	1	0	0	0
1	0	3	0	2	0	1	1	0	1	1	0	1	0	0	0	1	0	0	0	1	0	0	0	0	0	0	1	0	0	0	0	0	0	0	0	0	79	19	105	55	0	0	0	0	0	1	0	1	1
1	0	3	0	2	1	1	1	0	0	1	0	1	0	0	0	0	1	0	0	0	0	0	0	0	0	0	1	0	0	0	0	0	0	1	0	0	78	20	117	78	0	0	0	0	0	1	0	0	0
1	0	3	0	2	0	1	1	0	0	1	0	1	0	0	0	0	1	0	0	0	0	0	0	0	0	0	1	0	0	0	0	0	0	0	0	0	11	20	154	120	0	0	1	0	0	0	0	0	0
1	0	3	0	2	0	0	1	0	0	1	0	1	0	0	0	1	0	0	0	0	0	0	0	0	0	0	1	0	0	0	0	0	0	0	0	0	76	20	119	68	0	0	0	0	0	0	0	0	0
1	0	3	0	2	1	1	1	0	1	1	0	1	0	0	0	0	1	0	0	0	0	0	0	0	0	0	1	0	0	0	0	0	0	0	0	0	78	21	130	90	0	0	0	1	0	1	0	0	0
1	0	3	0	2	1	1	1	0	1	1	0	1	0	0	0	0	0	0	0	0	0	0	0	0	0	0	1	0	0	0	0	0	0	0	0	0	60	20	120	80	0	0	1	1	0	1	0	0	0
1	0	3	0	2	1	1	1	0	0	1	0	1	0	0	0	1	1	0	0	0	0	0	0	0	0	0	1	0	0	0	0	0	0	0	0	0	84	19	131	76	0	0	0	0	0	0	0	0	0
1	1	3	0	2	1	1	1	0	1	1	0	1	0	0	0	1	0	0	0	1	0	0	0	0	0	0	1	0	0	0	0	0	0	0	0	0	92	35	140	79	0	0	0	1	0	0	1	0	1
1	0	3	0	2	1	1	1	0	0	1	1	1	0	0	0	1	0	0	0	0	0	0	0	0	0	0	1	0	0	0	0	0	0	0	0	0	10	20	100	60	0	0	0	1	0	1	0	0	0
0	1	3	0	2	1	1	0	1	1	1	1	1	0	0	0	0	1	0	1	1	0	0	0	1	0	0	0	0	1	0	0	0	0	0	0	0	63	22	117	76	0	0	0	1	0	1	0	1	1
1	0	3	0	2	1	1	1	0	0	0	0	1	0	0	0	0	1	0	0	1	0	0	0	0	0	0	1	0	0	0	0	0	0	0	0	0	90	20	118	61	0	0	0	1	0	0	0	0	0
1	0	4	0	2	1	1	1	0	1	1	0	1	0	0	0	1	0	0	0	1	0	0	0	0	0	0	0	0	1	0	0	0	0	0	0	0	98	19	120	68		0	0	1	0	1	0	0	0
1	1	4	0	2	1	1	1	0	0	1	0	1	0	0	0	1	0	1	0	0	0	0	0	0	0	0	1	0	0	0	0	0	0	0	0	0	96	20	102	54	1	0	0	1	0	0	0	0	0
1	0	4	0	2	1	1	1	0	1	1	0	1	0	0	0	1	0	0	0	0	0	0	0	0	0	0	0	0	1	0	0	0	0	0	0	0	83	21	93	66		0	0	1	0	0	0	0	0
1	0	4	0	2	1	1	1	0	1	0	0	1	0	0	0	0	1	1	1	1	0	0	0	0	0	0	1	0	0	0	0	0	0	0	0	0	88	20	102	57	0	0	0	1	0	0	0	0	0
0	0	4	0	2	0	1	1	0	0	1	0	0	0	0	0	1	0	0	0	0	0	0	0	0	0	0	0	0	1	0	0	0	0	0	0	0	80	20	102	62	0	0	0	0	0	1	0	0	0
1	1	4	0	2	1	1	1	0	1	1	1	1	0	0	0	0	0	1	0	0	0	0	0	0	0	0	1	0	0	0	0	0	0	0	0	0	77	21	127	56	0	0	1	1	0	1	1	0	1
1	1	4	0	2	1	1	1	0	0	1	0	1	0	1	0	1	1	0	0	0	0	0	0	0	1	0	0	0	0	0	0	0	0	1	1	0	119	20	129	66	0	0	0	0	1	0	1	1	1
1	0	4	0	2	0	1	1	0	0	0	0	1	0	0	0	0	1	1	0	1	0	0	0	0	0	0	1	0	0	0	0	0	0	1	0	0	100	20	123	67	0	0	0	0	0	0	0	0	0
1	1	4	0	2	0	0	0	0	0	0	0	1	0	0	0	1	0	0	0	0	0	0	0	0	0	0	1	0	0	0	0	0	0	0	0	0	78	16	123	76	0	0	0	1	0	1	0	1	1
1	0	4	0	2	1	0	0	0	1	1	0	1	0	0	0	0	0	0	0	0	0	0	0	0	1	0	0	0	0	0	0	0	0	0	0	0	92	40	125	64	0	0	0	1	0	1	0	0	0
1	1	4	0	2	1	1	1	0	1	1	0	1	0	0	0	1	0	0	0	0	0	0	0	0	0	0	1	0	0	0	0	0	0	0	0	0	85	16	120	80	0	0	0	1	0	1	0	0	0
1	1	4	0	2	1	1	1	0	1	0	0	1	0	0	0	1	0	0	0	0	0	0	0	0	0	0	1	0	0	0	0	0	0	0	0	0	88	41	116	68	0	1	1	0	0	1	1	1	1
1	1	4	0	2	1	1	1	0	1	1	0	1	0	0	0	0	1	0	0	1	0	0	0	1	1	0	0	0	0	0	0	0	0	0	1	1	97	22	116	75	0	0	0	1	0	1	1	1	1
1	1	4	0	2	0	0	0	0	1	1	0	1	0	0	0	1	0	0	1	0	0	0	0	0	0	0	0	0	0	0	1	0	0	0	0	0	84	21	138	83	0	0	0	0	1	1	0	0	0
1	1	4	0	2	1	1	1	0	0	0	0	1	0	0	0	0	0	0	0	0	1	0	1	0	0	0	0	0	0	0	0	0	0	0	0	0	90	24	90	58	1	0	1	1	0	1	0	1	1
1	1	4	0	2	0	0	0	0	0	1	0	1	0	0	0	1	0	0	0	1	1	0	0	0	0	0	1	0	0	0	0	0	0	0	0	0	80	22	100	68	0	0	0	1	0	1	0	0	0
1	0	4	0	2	1	1	1	0	0	0	0	1	0	0	0	1	1	0	0	0	0	0	0	0	0	0	1	0	0	0	0	0	0	0	0	0	98	20	140	90	0	0	0	1	0	1	0	0	0
0	1	4	0	2	0	1	1	0	1	1	1	1	0	0	0	0	1	0	0	1	0	0	0	0	1	0	0	0	0	0	0	0	0	0	0	0	78	20	106	82	0	0	0	0	0	1	0	0	0
1	1	4	0	2	1	1	1	0	1	1	0	1	0	0	0	0	1	1	0	0	0	0	0	0	1	0	0	0	0	0	0	0	0	0	0	0	95	23	121	55	0	0	0	0	0	1	1	0	1
1	1	4	0	2	1	1	1	0	1	1	1	1	0	0	0	1	1	0	0	0	1	0	0	0	1	0	0	0	0	0	0	0	0	0	0	0	132	38	117	77	0	0	1	1	0	1	0	1	1
1	0	4	0	2	0	1	1	0	0	0	0	1	0	0	0	1	0	0	0	1	0	0	0	0	0	0	0	0	1	0	0	0	0	0	0	0	92	21	138	74	0	0	0	1	0	0	0	0	0
1	0	4	0	2	1	1	1	0	1	0	0	1	0	0	0	0	1	0	0	1	0	0	0	0	0	0	1	0	0	0	0	0	0	0	0	0	95	21	120	71	0	0	1	1	0	1	0	0	0
0	1	4	0	2	1	1	1	0	1	1	1	1	0	0	0	0	0	1	0	0	0	0	0	0	0	0	1	0	0	0	0	0	0	0	0	0	78	21	120	72	0	0	0	1	1	1	0	1	1
1	1	4	0	2	0	0	0	0	1	1	0	1	0	0	0	1	0	0	0	1	0	0	0	0	0	0	1	0	0	0	0	0	0	0	0	0	60	20	110	60	0	0	1	1	0	1	0	1	1
1	1	4	0	2	1	1	1	0	1	1	0	1	0	0	0	0	1	0	0	1	0	0	0	0	0	0	1	0	0	0	0	0	0	0	0	0	10	34	152	86	0	0	1	1	0	1	1	1	1
1	1	4	0	2	1	1	1	0	1	1	0	1	0	0	0	0	0	0	0	0	0	0	0	0	0	0	1	0	0	0	0	0	0	0	1	0	134	30	130	68	0	0	1	1	0	1	1	1	1
1	1	4	0	2	1	1	1	0	1	1	1	1	0	0	0	0	0	0	0	1	1	0	0	0	0	0	1	0	0	0	0	0	0	0	0	0	125	26	121	77	0	1	1	1	0	1	0	1	1
1	1	4	0	2	1	1	1	0	1	0	0	1	0	0	0	1	1	0	0	0	0	0	0	0	0	0	1	0	0	0	0	0	0	0	0	0	105	24	156	92	0	0	0	1	0	0	1	1	1
1	1	4	0	2	1	1	1	0	0	1	0	1	0	0	0	1	0	0	0	0	0	0	0	0	0	0	0	0	0	0	0	0	0	0	0	0	123	23	122	75	0	0	0	0	0	1	0	0	0
1	0	4	0	2	0	1	1	0	0	0	0	1	0	0	0	1	0	0	0	1	0	0	0	0	0	0	1	0	0	0	0	0	0	0	0	0	10	21	103	73	0	0	0	1	1	0	0	0	0
1	0	4	0	2	0	1	1	0	0	0	0	1	0	0	0	1	1	1	0	1	0	0	0	0	0	0	1	0	0	0	0	0	0	0	0	0	79	18	117	68	0	0	0	0	0	1	0	0	0
1	0	4	0	2	1	1	1	0	1	0	0	1	0	0	0	1	0	0	0	1	0	0	0	0	0	0	1	0	0	0	0	0	0	0	0	0	80	20	139	75	0	0	0	1	0	1	0	0	0
0	0	4	0	2	1	1	1	0	0	0	0	1	0	0	0	0	1	0	0	1	0	0	0	1	1	0	0	0	0	0	0	0	0	0	0	0	80	20	132	84	0	0	0	0	0	0	0	0	0
0	0	4	1	2	1	1	1	0	0	1	0	1	0	0	0	1	0	0	0	1	0	0	0	0	0	0	0	0	0	0	1	0	0	0	0	0	105	23	130	84	0	0	0	1	1	1	0	0	0
1	0	4	1	2	0	1	0	0	1	1	0	1	0	0	0	0	1	0	0	0	1	0	0	1	0	0	1	0	0	0	0	0	0	0	0	0	98	21	136	75	0	0	0	1	0	0	0	0	0
1	0	4	1	2	0	1	1	0	0	0	0	1	0	0	0	0	0	0	0	0	0	0	0	0	0	0	1	0	0	0	0	0	0	0	0	0	80	20	118	78	0	0	0	1	0	0	0	0	0
1	1	4	1	2	1	1	1	0	0	1	0	1	0	0	0	1	1	0	0	1	1	0	0	0	0	0	1	0	0	0	0	0	1	0	0	0	90	25	107	73	0	0	0	1	0	1	1	1	1
1	0	4	1	2	0	1	1	0	0	0	0	1	0	0	0	1	0	0	0	0	0	0	0	0	0	0	1	0	0	0	0	0	0	0	0	0	126	19	87	69	0	0	0	1	0	1	0	0	0
1	1	4	1	2	1	1	1	0	1	1	1	1	0	0	0	1	1	0	0	0	0	0	0	0	0	0	1	0	0	0	0	0	0	0	1	0	97	25	112	65	0	0	1	1	0	1	1	1	1
1	0	4	1	2	0	1	1	0	0	0	1	1	0	0	0	0	1	0	0	1	0	0	0	0	1	0	0	0	0	0	0	0	0	0	0	0	74	20	120	76	0	0	0	1	0	0	0	0	0
1	1	4	1	2	1	1	1	0	1	1	0	1	1	0	0	0	0	0	0	0	0	0	0	0	0	0	0	0	0	0	0	0	0	0	0	0	10	25	105	70	0	0	1	1	0	1	1	0	1
0	0	4	1	2	0	0	0	0	0	0	0	1	0	0	0	1	1	1	0	1	0	0	0	0	0	0	1	0	0	0	0	0	0	0	0	0	102	20	102	74	0	0	0	0	0	1	0	0	0
1	0	4	1	2	1	1	1	0	1	1	0	1	0	0	0	1	0	0	0	0	0	0	0	0	0	0	1	0	0	0	0	0	0	0	0	0	99	20	131	72	0	0	0	0	0	1	0	0	0
1	1	4	1	2	1	1	1	0	1	1	0	1	0	0	0	0	1	0	0	0	1	0	0	1	1	0	0	0	0	0	0	0	0	1	0	0	110	12	142	51	0	1	1	1	0	1	1	0	1
1	1	4	1	2	1	1	1	0	1	0	0	1	0	0	0	1	1	0	0	0	0	0	0	0	0	0	1	0	0	0	0	0	0	0	0	0	12	21	143	84	0	0	1	1	0	1	1	1	1
1	0	4	1	2	1	1	1	0	1	1	0	1	0	0	0	0	0	0	0	0	0	0	0	0	0	0	1	0	0	0	0	0	0	0	0	0	57	24	177	78	0	0	0	1	0	1	0	0	0
1	1	4	1	2	1	1	1	0	1	1	0	1	0	0	0	1	0	0	0	0	0	0	0	0	0	0	1	0	0	0	0	0	0	0	0	0	106	35	116	62	0	0	0	0	0	1	1	0	1
1	1	4	1	2	1	1	1	0	1	1	0	1	0	0	0	1	1	0	1	0	0	0	0	1	0	0	1	0	0	0	0	0	0	0	0	0	82	21	139	84	0	0	0	1	0	1	0	1	1
1	1	4	1	2	1	1	1	0	0	0	0	1	0	0	0	0	1	0	0	0	0	0	0	0	0	0	1	0	0	0	0	0	0	0	0	0	85	20	139	86	0	0	0	0	1	1	0	1	1
1	0	4	1	2	0	1	1	0	1	0	0	1	0	0	0	1	1	0	0	0	0	0	0	1	0	0	1	0	0	0	0	0	0	0	0	0	98	20	130	56	0	0	0	1	0	1	0	0	0
1	0	4	1	2	1	1	1	0	1	1	0	1	0	0	0	1	1	0	0	0	0	0	0	0	0	0	1	0	0	0	0	0	0	0	0	0	125	21	133	90	0	0	0	1	1	1	0	0	0
1	0	4	1	2	1	1	1	0	1	1	0	1	0	0	0	0	1	0	0	0	0	0	0	0	0	0	1	0	0	0	0	0	0	1	0	0	88	20	130	70	0	0	0	1	0	1	0	0	0
1	1	4	1	2	1	1	1	0	0	1	0	1	0	0	0	1	0	0	0	0	0	0	0	0	0	0	1	0	0	0	0	0	0	0	0	0	80	20	120	80	0	0	0	1	0	1	0	1	1
1	0	4	1	2	1	1	1	0	1	1	0	1	0	0	0	1	0	0	0	1	0	0	0	0	0	0	1	0	0	0	0	0	0	0	0	0	75	20	132	87	0	0	0	1	0	1	0	0	0
1	0	4	1	2	1	1	1	0	0	0	0	1	0	0	0	1	0	0	0	0	0	0	0	0	0	0	1	0	0	0	0	0	0	0	0	0	80	20	102	74	0	0	0	1	0	0	0	0	0
1	0	4	1	2	1	1	1	0	0	1	1	1	0	0	1	0	1	0	0	0	0	0	0	0	0	0	1	0	0	0	0	0	0	0	0	0	80	20	124	53	0	0	0	1	0	1	0	0	0
1	0	4	1	2	1	0	0	0	0	1	1	1	0	0	0	0	1	1	0	0	0	0	0	0	0	0	1	0	0	0	0	0	0	0	0	0	64	16	126	78	0	0	0	0	0	1	0	0	0
1	0	4	1	2	1	1	1	0	0	1	0	1	0	0	0	0	0	0	0	0	0	0	0	1	0	0	1	0	0	0	0	0	0	1	0	0	117	20	121	87	0	0	0	1	0	1	0	0	0
1	0	4	1	2	1	1	1	1	0	1	0	1	0	0	0	1	0	0	0	1	0	0	0	0	0	0	1	0	0	0	0	0	1	0	0	0	65	20	120	64	0	0	0	0	0	1	0	0	0
1	1	4	1	2	1	0	0	0	0	0	0	1	0	0	0	1	1	0	0	0	0	0	0	0	0	0	1	0	0	0	0	0	1	0	0	0	140	20	133	85	0	1	0	1	0	1	0	0	0
1	1	4	1	2	1	1	1	0	1	0	0	1	0	0	0	0	1	1	0	0	1	0	0	0	0	0	1	0	0	0	0	0	0	1	0	0	113	26	139	89	0	1	0	1	0	1	1	0	1
1	0	4	1	2	1	1	1	0	0	1	0	1	0	0	1	0	1	0	0	0	0	0	0	0	0	0	1	0	0	0	0	0	0	0	0	0	89	22	133	82	0	0	0	1	0	0	0	0	0
1	1	4	1	2	1	0	0	0	0	0	0	1	0	0	0	0	1	0	0	1	0	0	0	0	0	0	1	0	0	0	0	0	0	0	0	0	90	20	95	57	1	0	0	0	0	1	0	0	0
1	1	4	1	2	1	1	1	0	1	1	0	1	0	0	0	1	1	0	0	1	0	0	0	0	0	0	1	0	0	0	0	0	0	0	0	0	120	30	88	56	1	0	0	1	0	1	1	0	1
1	1	4	1	2	0	0	0	0	1	0	0	1	0	0	0	0	1	0	0	0	0	0	0	0	0	0	1	0	0	0	0	0	0	0	0	0	112	20	135	76	0	1	0	0	0	1	0	1	1
1	1	5	1	2	0	1	1	0	1	0	0	1	0	0	0	1	1	0	0	1	0	0	0	0	0	0	1	0	0	0	0	0	0	0	0	0	93	20	149	64	0	0	0	1	0	1	0	0	0
0	1	5	1	2	1	1	1	0	1	0	0	1	0	0	0	1	0	0	0	0	0	0	0	0	0	0	1	0	0	0	0	0	0	0	0	0	13	20	116	78	0	0	1	1	0	1	1	0	1
1	0	5	1	2	1	1	1	0	0	0	0	1	0	0	0	0	1	0	0	1	0	0	0	0	0	0	1	0	0	0	0	0	0	0	0	0	110	20	133	76	0	0	0	1	0	0	0	0	0
1	1	5	1	2	1	1	1	0	1	1	0	1	0	0	0	1	1	0	0	1	0	0	0	0	0	0	1	0	0	0	0	0	0	0	0	0	129	39	95	58	0	0	1	1	1	1	1	0	1
1	1	5	1	2	0	1	1	0	1	1	0	1	0	0	0	1	1	0	0	0	0	0	0	0	0	0	1	0	0	0	0	0	0	0	0	0	11	20	70	40	1	1	1	1	0	1	1	0	1
1	1	5	1	2	1	1	1	0	0	1	0	1	0	0	0	0	1	0	0	0	0	0	0	0	0	0	1	0	0	0	0	0	0	0	0	0	100	20	150	65	0	1	0	1	1	1	1	1	1
0	1	5	1	2	1	1	1	0	1	1	0	0	0	0	0	1	0	0	0	1	0	0	0	0	0	0	1	0	0	0	0	0	0	0	0	0	10	20	135	74	0	0	1	1	0	1	1	0	1
1	1	5	1	2	1	1	1	0	1	1	0	1	0	0	0	1	0	0	0	1	1	0	1	0	0	0	0	0	0	0	0	0	1	0	0	0	80	20	120	80	0	0	1	1	0	1	1	1	1
1	0	5	1	2	1	1	1	0	0	1	0	1	0	0	0	0	1	0	0	0	0	0	0	0	0	0	1	0	0	0	0	0	0	0	0	0	108	18	143	85	0	0	0	1	0	0	0	0	0
1	1	5	1	2	1	1	1	0	1	1	1	1	1	0	0	0	0	1	0	0	0	0	0	0	0	0	1	0	0	0	0	0	0	1	0	0	118	22	135	51	0	1	1	1	0	1	1	1	1
1	0	5	1	2	0	1	0	0	0	0	0	1	0	0	0	1	0	0	0	1	0	0	0	0	0	0	1	0	0	0	0	0	0	0	0	0	80	20	120	75	0	0	0	1	0	0	0	0	0
1	1	5	1	2	1	0	1	0	1	1	0	1	0	0	0	1	0	0	1	0	0	0	0	0	0	0	0	0	1	0	0	0	0	0	0	0	90	17	125	78	0	0	0	0	0	1	1	0	1
1	0	5	1	2	1	1	1	0	1	1	0	1	0	0	1	0	0	0	0	0	0	0	0	0	0	0	1	0	0	0	0	0	0	1	0	0	106	30	148	76	0	0	0	1	0	1	0	0	0
1	1	5	1	2	1	0	0	0	1	1	1	1	0	0	0	0	0	0	0	1	0	0	0	0	1	0	0	0	0	0	0	0	0	0	0	0	102	28	142	75	0	0	0	1	0	1	1	1	1
1	0	5	1	2	0	1	1	0	1	0	0	1	0	0	0	1	0	0	0	0	0	0	0	0	0	0	1	0	0	0	0	0	0	0	0	0	80	20	120	80	0	0	0	1	0	1	0	0	0
1	0	5	1	2	1	1	1	0	0	1	0	1	0	0	1	0	1	0	0	0	0	0	0	0	0	0	1	0	0	0	0	0	0	0	0	0	116	21	127	81	0	0	0	0	0	0	0	0	0
1	0	5	1	2	0	1	1	0	0	0	0	1	0	0	0	1	1	1	0	1	0	0	0	1	0	0	1	0	0	0	0	0	0	0	0	0	78	20	148	83	0	0	0	1	0	1	0	0	0
1	0	5	1	2	0	0	0	0	0	0	0	1	0	1	0	1	1	0	0	0	0	0	0	0	0	0	1	0	0	0	0	0	0	1	0	0	96	19	119	67	0	0	0	0	0	1	0	0	0
1	1	5	1	2	1	1	1	0	1	1	0	1	0	0	0	0	0	0	0	0	0	0	0	0	0	0	1	0	0	0	0	0	0	0	0	0	70	25	71	41	1	0	1	0	1	1	1	0	1
1	0	5	1	2	1	1	1	0	0	1	0	1	0	0	0	0	0	0	0	0	0	0	0	0	0	0	1	0	0	0	0	0	0	0	0	0	92	20	118	59	0	0	0	1	0	1	0	0	0
1	0	5	1	2	0	1	0	0	1	0	0	1	0	0	0	1	0	0	0	0	0	0	0	0	0	0	1	0	0	0	0	0	0	0	0	0	84	20	121	68	0	0	1	0	0	0	0	0	0
1	1	6	1	2	0	1	1	0	1	1	0	1	0	0	0	1	0	0	0	0	0	0	0	0	0	0	1	0	0	0	0	0	0	0	0	0	85	20	120	74	0	0	0	1	0	1	1	0	1
1	1	6	1	2	1	1	1	0	1	0	0	1	0	0	0	0	0	0	0	0	1	0	0	0	0	0	1	0	0	0	0	0	0	0	0	0	88	20	110	56	0	0	0	1	0	1	1	1	1
0	1	6	1	2	1	1	1	0	1	1	0	1	0	0	0	0	1	0	0	0	0	0	0	0	0	0	1	0	0	0	0	0	0	0	0	0	95	15	85	45	1	0	1	1	0	1	1	0	1
0	1	6	1	2	1	1	1	0	1	0	0	1	0	0	0	0	1	0	0	1	0	0	0	0	0	0	1	0	0	0	0	0	1	0	0	0	82	20	126	76	0	1	1	1	0	1	1	1	1
1	0	6	1	2	1	1	1	0	0	1	0	1	0	0	0	1	0	0	0	0	0	0	0	0	0	0	0	0	0	0	1	0	0	0	0	0	87	20	122	80	0	0	0	0	0	1	0	0	0
1	0	6	1	2	1	1	1	0	1	1	0	1	0	0	0	1	1	0	0	0	1	0	0	0	0	0	1	0	0	0	0	0	0	0	0	0	95	23	135	65	0	0	0	1	0	1	0	0	0
0	0	6	1	2	1	1	1	0	0	0	0	1	0	0	0	0	1	0	0	1	0	0	0	0	0	0	1	0	0	0	0	0	0	0	0	0	84	20	141	60	0	0	0	0	0	0	0	0	0
0	0	6	1	2	1	1	1	0	1	0	0	1	0	0	0	1	1	0	1	0	1	0	0	0	0	0	1	0	0	0	0	0	0	1	0	0	10	21	138	68	0	0	1	1	0	1	0	1	1
1	0	6	1	2	1	1	1	0	1	1	0	1	0	0	0	1	1	1	0	0	1	0	0	1	0	0	1	0	0	0	0	0	0	1	0	0	100	21	138	69	0	0	0	0	0	1	0	0	0
1	1	6	1	2	1	1	1	0	1	1	1	1	0	0	0	1	1	1	0	0	1	0	0	0	0	0	1	0	0	0	0	0	0	0	0	0	104	28	105	47	0	0	1	1	0	1	1	0	1
1	0	6	1	2	0	1	1	0	0	0	0	0	0	0	0	1	1	0	0	0	0	0	0	0	0	0	1	0	0	0	0	0	0	0	0	0	91	20	110	65	0	0	0	1	0	0	0	0	0
1	1	6	1	2	0	0	0	0	0	1	0	1	0	0	0	1	0	1	0	1	0	0	0	1	0	0	1	0	0	0	0	0	0	0	0	0	88	30	145	85	0	0	0	0	0	1	0	1	1
0	0	6	1	2	1	1	1	0	0	0	0	1	0	0	0	0	0	0	0	0	0	0	0	0	0	0	1	0	0	0	0	0	0	0	0	0	94	19	131	70	0	0	0	0		0	0	0	0
1	1	6	1	2	1	0	0	0	0	1	0	1	0	0	0	0	1	0	0	1	0	0	0	0	0	0	1	0	0	0	0	0	0	0	0	0	98	20	104	76	0	0	0	1	0	1	1	0	1
1	1	6	1	2	1	1	1	0	0	1	0	1	1	1	0	0	1	1	0	0	1	0	0	0	0	0	1	0	0	0	0	0	0	0	0	0	116	22	135	70	0	0	0	1	0	1	0	0	0
1	0	1	0	2	1	1	1	0	0	1	0	1	0	1	0	0	0	0	0	0	0	0	0	0	0	0	0	0	0	0	0	0	0	0	0	0	123	21	112	83	0	0	0	0	0	0	0	0	0
1	1	1	0	2	0	1	1	0	1	0	0	1	0	0	0	1	0	0	0	0	0	0	0	0	0	0	1	0	0	0	0	0	0	0	0	0	96	20	110	65	0	0	0	1	0	1	1	0	1
1	0	1	0	2	1	1	0	1	1	0	0	1	0	1	0	0	0	0	0	0	0	0	0	0	0	0	1	0	0	0	0	0	0	0	0	0	90	20	114	60	0	0	0	1	1	1	0	0	0
1	1	1	0	2	1	0	0	0	1	0	0	1	0	1	0	1	0	0	0	0	0	0	0	0	0	0	1	0	0	0	0	0	0	0	0	0	119	48	141	67	0	0	1	1	0	1	0	1	1
1	1	1	0	2	1	1	1	0	1	1	0	1	0	0	0	0	0	0	0	0	0	0	0	1	1	0	0	0	0	0	0	0	0	0	0	0	100	20	133	78	0	0	1	1	0	1	1	1	1
1	0	1	0	2	1	1	1	0	1	0	0	1	0	0	0	1	0	0	0	0	0	0	0	0	0	0	1	0	0	0	0	0	0	0	0	0	120	26	118	86	0	0	0	1	0	1	0	0	0
0	1	1	0	2	0	0	0	0	1	1	0	1	0	0	0	0	0	0	0	0	0	0	0	0	0	0	1	0	0	0	0	0	0	0	0	0	84	20	126	78	0	0	0	1	0	1	0	0	0
1	0	1	0	2	1	1	1	0	0	1	0	0	0	0	0	0	0	0	0	0	0	0	0	0	0	0	0	0	0	0	0	0	0	0	1	1	128	27	79	46	1	0	0	1	0	1	0	0	0
1	0	1	0	2	0	0	0	0	0	0	0	1	0	1	0	0	1	0	1	0	0	0	0	0	1	0	0	0	0	0	0	0	0	0	0	0	72	20	110	70	0	0	0	0	0	1	0	0	0
1	0	2	0	2	1	1	1	1	0	1	0	1	0	1	1	0	0	1	0	0	0	0	0	0	0	0	1	0	0	0	0	0	0	0	0	0	86	18	110	78	0	0	0	1	0	0	0	0	0
1	0	2	0	2	0	1	1	0	1	0	0	1	0	0	0	1	0	0	0	0	0	0	0	0	0	0	1	0	0	0	0	0	0	0	0	0	88	20	133	98	0	0	0	1	0	1	0	0	0
1	0	2	0	2	1	1	1	0	0	1	0	1	0	0	0	1	0	0	0	0	0	0	0	0	0	0	1	0	0	0	0	0	0	0	0	0	120	20	143	103	0	0	0	0	0	1	0	0	0
1	1	2	0	2	1	1	1	0	1	1	0	0	0	0	0	1	0	0	0	0	0	0	0	0	0	0	0	0	0	0	1	0	0	0	0	0	126	33	138	81	0	0	1	1	0	1	0	1	1
1	1	2	0	2	1	1	1	0	1	0	0	1	0	0	0	1	0	0	0	0	0	0	0	0	0	0	1	0	0	0	0	0	0	0	0	0	12	40	120	80	0	0	1	1	0	1	1	0	1
1	1	2	0	2	1	1	1	0	1	1	0	1	0	0	0	0	0	0	0	0	0	0	0	0	0	0	0	0	0	0	0	0	0	0	0	0	133	35	139	81	0	0	0	0	1	1	0	0	0
0	1	2	0	2	1	1	1	0	1	1	1	1	0	0	0	1	0	0	0	1	0	0	0	0	0	0	0	0	0	0	0	0	0	0	0	0	86	37	108	81	0	0	0	0	1	1	0	1	1
1	1	2	0	2	1	1	1	0	1	1	1	1	0	0	0	1	0	0	0	0	0	0	0	0	0	0	1	0	0	0	0	0	0	0	0	0	130	32	146	96	0	0	0	0	0	1	1	0	1
1	0	2	0	2	1	1	1	0	0	1	0	1	0	0	0	0	0	0	0	0	0	0	0	0	0	0	0	0	0	0	0	0	0	0	1	0	82	20	110	69	0	0	0	1	1	1	0	0	0
1	1	2	0	2	1	1	0	0	1	1	0	1	0	0	0	0	0	0	0	0	0	0	0	0	0	0	1	0	0	0	0	0	0	0	0	0	88	28	135	78	0	0	1	1	0	1	0	1	1
1	1	2	0	2	1	1	1	0	1	1	0	1	0	0	0	0	0	0	0	0	0	0	0	0	0	0	0	0	0	0	0	0	0	0	0	0	80	20	91	55	1	0	0	1	0		0	0	0
1	0	2	0	2	1	1	1	0	0	1	0	1	0	1	0	0	1	0	0	0	0	0	0	0	0	0	1	0	0	0	0	0	0	0	0	0	86	22	130	80	0	0	0	1	0	0	0	0	0
1	0	3	0	2	1	1	1	0	1	0	0	1	0	0	0	1	0	0	0	1	0	0	0	0	0	0	1	0	0	0	0	0	0	0	0	0	92	20	137	76	0	0	0	1	0	0	0	0	0
1	0	3	0	2	1	1	1	0	1	0	0	1	0	0	0	1	0	0	0	0	0	0	0	0	0	0	0	0	0	0	1	0	0	0	0	0	90	22	143	90	0	0	0	1	0	1	0	0	0
1	0	3	0	2	1	1	1	0	1	1	0	1	0	1	1	0	0	0	0	1	0	0	0	0	0	0	1	0	0	0	0	0	0	0	0	0	104	20	128	72	0	0	0	1	1	0	0	0	0
0	1	3	0	2	1	0	0	0	1	1	1	1	0	0	0	0	1	0	0	0	1	0	0	0	0	0	0	0	0	0	0	0	0	0	0	0	106	20	154	69	0	0	0	1	1	1	0	0	0
1	1	3	0	2	1	1	1	0	1	0	0	1	0	0	0	1	0	0	0	0	0	0	0	0	0	0	1	0	0	0	0	0	0	0	0	0	87	20	108	67	0	0	0	1	0	1	1	1	1
1	0	3	0	2	1	1	1	0	1	1	0	1	0	0	1	1	0	0	0	1	0	0	0	0	0	0	1	0	0	0	0	0	0	0	0	0	105	21	105	60	0	0	0	1	0	1	0	0	0
1	1	3	0	2	1	1	1	0	1	0	0	1	0	0	0	1	0	0	0	0	0	0	0	0	0	0	0	0	0	0	1	0	0	0	0	0	114	20	91	66	0	0	0	1	0	1	1	1	1
1	1	3	0	2	1	1	1	0	1	0	0	1	0	0	0	0	0	0	0	0	0	0	0	0	0	0	0	0	0	0	0	0	0	0	0	1	40	21	32	23	0	0	0	1	0	1	1	1	1
0	1	3	0	2	0	1	1	0	1	1	0	1	0	0	0	1	0	0	0	0	0	0	0	0	0	0	1	0	0	0	0	0	0	0	0	0	102	32	100	65	0	0	0	1	0	1	1	1	1
1	0	3	0	2	1	1	0	0	1	1	0	1	0	1	0	0	1	0	0	0	0	0	0	0	0	0	1	0	0	0	0	0	0	0	0	0	80	24	96	80	0	0	0	0	0	0	0	0	0
1	1	3	0	2	1	1	1	0	1	1	0	1	0	0	0	0	1	0	0	0	0	0	0	0	1	0	0	0	0	0	0	0	0	0	0	0	120	45	120	80	0	0	1	1	0	1	1	1	1
1	0	3	0	2	1	1	1	0	0	1	0	1	1	1	0	0	0	0	0	0	0	0	0	0	0	0	0	0	0	0	0	1	0	0	1	0	80	18	120	80	0	0	0	0	1	0	0	0	0
1	1	3	0	2	1	1	1	0	1	1	0	1	0	0	0	1	0	0	0	0	0	0	0	0	0	0	1	0	0	0	0	0	0	0	0	0	112	20	109	73	0	0	0	0	0	0	0	1	1
1	1	3	0	2	1	1	1	0	1	1	0	1	0	0	0	0	1	0	0	0	0	0	0	0	1	0	0	0	0	0	0	0	0	0	0	0	12	20	120	80	0	0	1	1	0	1	1	0	1
1	0	3	0	2	0	1	1	0	1	1	0	0	0	0	0	1	0	0	0	0	0	0	0	0	0	0	0	0	0	0	1	0	0	0	0	0	80	20	114	70	0	0	0	1	0	0	0	0	0
1	0	3	0	2	1	1	1	0	1	1	0	1	0	0	0	1	0	0	0	0	0	0	1	0	0	0	0	0	0	0	0	0	0	0	0	0	120	20	108	62	0	0	0	0	0	1	0	0	0
1	0	3	0	2	0	0	0	0	1	0	0	1	0	0	0	1	0	0	0	0	0	0	0	0	0	0	1	0	0	0	0	0	0	0	0	0	100	25	140	90	0	0	0	1	0	1	0	0	0
1	1	3	0	2	1	1	1	0	0	1	0	1	0	0	0	0	0	0	0	0	0	0	0	0	0	0	1	0	0	0	0	0	0	0	0	0	102	37	157	91	0	0	0	1	0	1	1	0	1
0	0	3	0	2	1	1	1	0	0	1	0	1	0	0	0	0	0	0	0	0	1	0	0	1	1	0	0	0	0	0	0	0	0	0	0	0	80	18	120	80	0	0	0	0	0	0	0	0	0
1	0	3	0	2	1	0	0	0	0	1	0	1	0	0	0	0	0	0	0	0	0	0	0	0	1	0	0	0	0	0	0	0	0	0	0	0	84	20	132	97	0	0	0	1	0	0	0	0	0
1	0	3	0	2	1	1	1	0	1	1	1	1	0	0	0	0	1	0	0	1	0	0	0	0	0	0	1	0	0	0	0	0	0	0	0	0	100	35	139	97	0	0	0	1	0	1	0	0	0
1	0	3	0	2	0	1	1	0	0	0	0	1	0	0	0	1	0	0	0	0	0	0	0	0	0	0	1	0	0	0	0	0	0	0	0	0	112	20	114	80	0	0	0	1	0	1	0	0	0
1	0	3	0	2	1	1	1	0	0	0	0	1	0	0	0	1	0	0	0	0	0	0	0	0	0	0	1	0	0	0	0	0	0	0	0	0	89	25	125	75	0	0	0	1	0	1	0	0	0
1	1	3	0	2	1	1	0	0	1	1	0	1	0	0	0	0	0	0	0	0	0	0	0	0	0	0	1	0	0	0	0	0	0	0	0	0	100	18	125	75	0	1	0	0	0	1	1	0	1
1	0	3	0	2	1	1	1	0	1	1	0	1	0	0	0	1	0	0	0	0	0	0	0	0	0	0	0	0	0	0	1	0	0	0	0	0	101	20	114	74	0	0	0	1	0	1	0	0	0
1	0	3	0	2	1	1	1	0	1	0	0	1	0	0	0	1	0	0	0	1	0	0	0	0	0	0	0	0	0	0	1	0	0	0	0	0	78	19	120	80	0	0	0	1	0	0	0	0	0
1	0	3	0	2	1	0	0	0	0	1	0	1	0	0	0	1	1	0	0	0	0	0	0	0	0	0	1	0	0	0	0	0	0	0	0	0	72	16	140	100	0	0	0	0	0	0	0	0	0
1	1	3	0	2	1	1	1	1	0	1	0	1	0	0	0	0	1	0	0	0	0	0	0	1	0	0	1	0	0	0	0	0	0	0	0	0	145	30	110	70	0	0	0	1	1	1	0	1	1
1	1	3	0	2	1	1	0	0	1	1	1	1	0	0	0	1	0	0	0	0	1	0	0	0	0	0	1	0	0	0	0	0	0	0	0	0	80	20	120	80	0	0	1	1	0	1	1	0	1
1	0	3	0	2	1	1	1	0	0	0	0	1	0	0	1	0	0	0	0	0	0	0	0	0	0	0	1	0	0	0	0	0	0	1	0	0	88	22	122	76	0	0	0	0	0	1	0	0	0
1	0	4	0	2	1	1	1	0	0	1	0	1	0	1	1	0	0	0	0	0	0	0	0	0	0	0	0	0	0	0	0	1	0	1	0	0	94	20	100	70	0	0	0	1	1	0	0	0	0
1	1	4	0	2	1	1	1	0	1	1	1	1	0	0	0	1	0	0	0	0	0	0	0	0	0	0	1	0	0	0	0	0	0	0	0	0	130	22	95	50	1	0	0	1	0	1	0	0	0
1	0	4	0	2	1	1	1	0	1	1	0	1	0	0	0	0	1	0	0	0	0	0	0	0	0	0	1	0	0	0	0	0	0	0	0	0	80	29	103	67	0	0	0	1	0	1	0	0	0
0	1	4	0	2	1	1	0	0	1	1	1	1	0	0	0	1	0	0	0	0	0	0	0	0	0	0	1	0	0	0	0	0	0	0	0	0	97	24	104	62	0	0	0	1	0	1	0	1	1
1	0	4	0	2	0	1	1	0	1	0	0	1	0	1	0	0	1	0	0	0	0	0	0	0	0	0	0	0	0	0	0	0	0	0	0	0	82	22	120	78	0	0	0	0	0	0	0	0	0
0	1	4	0	2	1	1	1	0	1	1	1	1	0	0	0	0	0	0	0	0	0	0	0	0	1	0	0	0	0	0	0	0	0	0	0	0	108	20	99	71	0	0	0	1	1	1	1	0	1
1	1	4	0	2	1	1	1	0	0	1	0	1	0	0	0	0	1	0	0	0	0	0	0	0	0	0	1	0	0	0	0	0	0	0	0	0	80	20	120	80	0	0	0	0	0	1	1	0	1
1	0	4	0	2	1	0	0	1	0	1	0	1	0	0	0	1	0	0	0	0	0	0	0	0	0	0	0	0	0	0	0	0	0	0	0	0	105	15	107	67	0	0	0	1	0	1	0	0	0
0	1	4	0	2	1	1	0	0	1	1	1	1	0	0	0	0	0	0	0	0	0	0	0	0	0	0	0	0	0	0	0	0	0	0	0	0	127	29	117	73	0	0	0	1	0	1	0	1	1
0	0	4	0	2	1	1	1	0	0	0	0	1	0	0	0	1	0	0	0	0	0	0	0	0	0	1	1	0	0	0	0	0	0	0	0	0	83	20	132	86	0	0	0	1	0	1	0	0	0
1	1	4	0	2	0	0	0	0	0	1	1	1	0	0	0	0	0	1	0	1	1	0	0	0	0	0	0	0	0	0	0	0	0	1	0	0	122	26	106	62	0	0	0	1	0	1	1	0	1
1	0	4	0	2	1	1	1	0	0	0	0	1	0	0	0	0	1	0	0	0	0	0	0	0	1	0	0	0	0	0	0	0	0	0	0	0	115	18	138	88	0	0	0	1	0	1	0	0	0
1	1	4	0	2	1	1	1	0	1	0	0	1	0	0	0	1	0	0	1	1	0	0	0	0	0	0	0	0	0	0	1	0	0	0	0	0	100	20	120	80	0	0	0	1	0	1	0	0	0
1	0	4	0	2	1	1	1	0	1	1	0	1	0	0	0	1	0	0	0	1	0	0	0	0	0	0	0	0	0	0	1	0	0	0	0	0	99	20	94	63	0	0	0	1	0	0	0	0	0
1	1	4	0	2	1	1	1	0	0	1	0	1	0	0	0	0	1	0	0	0	1	0	0	0	0	1	0	0	0	0	0	0	0	1	0	0	135	28	90	45	1	1	1	0	0	1	1	1	1
1	0	4	1	2	0	1	1	0	0	1	0	1	1	1	0	0	0	0	0	0	0	0	0	0	0	0	0	0	0	0	0	1	0	1	0	0	68	18	132	68	0	0	0	0	0	0	0	0	0
1	1	4	1	2	1	1	1	0	1	1	1	1	0	0	0	1	0	0	0	0	0	0	0	0	0	0	0	0	0	0	1	0	0	0	0	0	70	20	80	60	0	0	0	0	0	1	1	0	1
1	0	4	1	2	0	1	1	0	1	1	0	1	0	1	0	0	0	0	0	1	0	0	0	0	0	0	1	0	0	0	0	0	0	0	0	0	107	22	89	57	1	0	0	0	0	0	0	0	0
1	0	4	1	2	0	1	1	0	1	1	0	1	0	0	0	1	0	1	0	0	0	0	0	0	0	0	1	0	0	0	0	0	0	0	0	0	96	22	115	72	0	0	0	1	0	1	0	0	0
0	0	4	1	2	0	1	1	0	0	0	0	1	0	0	0	0	1	0	0	1	0	0	0	1	1	0	0	0	0	0	0	0	0	0	0	0	80	20	132	84	0	0	0	0	0	0	0	0	0
1	0	4	1	2	1	1	1	0	1	1	0	1	0	0	1	0	0	0	0	0	0	0	0	0	0	0	0	0	0	0	0	0	0	0	0	0	80	19	120	80	0	0	0	0	1	0	0	0	0
1	0	4	1	2	1	1	1	0	0	1	0	1	0	0	0	0	0	0	0	0	0	0	0	0	1	0	0	0	0	0	0	0	0	0	0	0	92	20	134	90	0	0	0	0	0	0	0	0	0
0	1	5	1	2	1	0	0	0	0	1	1	1	0	0	0	0	1	0	0	1	1	0	0	0	0	0	0	0	0	0	0	0	0	0	0	0	98	14	135	73	0	0	0	1	0	1	0	0	0
1	0	5	1	2	0	1	1	0	0	0	0	1	0	0	0	1	0	0	0	0	0	0	0	0	0	0	0	0	0	0	1	0	0	0	0	0	116	23	130	70	0	0	0	0	0	0	0	0	0
1	0	5	1	2	1	1	1	0	1	1	0	1	0	0	0	0	0	0	0	1	0	0	0	0	0	0	1	0	0	0	0	0	0	0	0	0	80	20	110	70	0	0	1	1	0	1	0	0	0
1	1	5	1	2	1	1	1	0	1	1	0	1	0	0	0	0	1	0	0	1	0	0	0	0	0	0	0	0	0	0	1	0	0	0	0	0	99	23	107	53	0	0	0	1	0	1	1	1	1
1	1	5	1	2	1	1	1	0	1	1	0	1	0	0	0	1	1	0	0	1	0	0	0	0	0	0	0	0	0	0	1	0	0	0	0	0	110	32	140	80	0	0	1	1	0	1	0	0	0
0	1	5	1	2	0	1	1	0	1	1	0	1	0	0	0	1	1	0	0	0	0	0	0	1	0	0	1	0	0	0	0	0	0	0	0	0	82	32	140	79	0	0	1	1	0	1	1	1	1
1	0	5	1	2	1	1	1	0	0	1	0	1	0	0	0	1	0	0	0	0	0	0	0	0	0	0	0	0	0	0	1	0	0	0	0	0	110	20	124	67	0	0	0	1	0	0	0	0	0
1	1	5	1	2	1	1	1	0	1	1	1	1	0	0	0	0	1	1	0	1	0	0	0	0	1	0	0	0	0	0	0	0	0	0	0	0	85	18	173	86	0	0	0	1	1	1	0	0	0
1	1	5	1	2	1	1	1	0	1	0	0	1	0	0	0	0	0	0	0	0	1	0	0	0	0	0	0	0	0	0	0	0	0	0	0	0	70	18	115	80	0	0	0	1	0	1	0	0	0
1	0	5	1	2	1	1	1	0	0	1	0	1	0	0	1	1	0	0	0	0	0	0	0	0	0	0	1	0	0	0	0	0	0	0	0	0	80	20	120	80	0	0	0	1	0	1	0	0	0
1	1	5	1	2	1	1	0	0	0	1	0	1	0	0	0	1	1	0	0	0	0	0	0	0	0	0	0	0	0	0	1	0	0	0	0	0	142	21	125	65	0	0	0	1	0	1	0	1	1
1	1	5	1	2	1	1	1	0	1	1	0	1	0	0	0	1	1	1	1	1	0	0	0	0	0	0	0	0	0	0	1	0	0	0	0	0	74	20	112	63	0	0	1	1	0	1	1	1	1
1	0	5	1	2	0	1	1	0	0	0	0	1	0	1	1	0	0	0	0	0	0	0	0	0	0	0	0	0	0	0	0	1	0	1	0	0	116	21	131	70	0	0	0	1	0	0	0	0	0
1	1	5	1	2	1	1	1	0	1	1	0	1	0	0	0	1	0	0	0	0	0	0	0	0	0	0	0	0	0	0	1	0	0	0	0	0	91	22	148	81	0	0	0	1	0	1	0	0	0
1	1	6	1	2	1	1	1	0	0	1	0	1	0	0	0	0	1	1	0	1	0	0	0	0	0	0	1	0	0	0	0	0	1	0	0	0	139	30	119	56	0	0	0	0	0	1	0	0	0
1	1	6	1	2	1	0	0	0	0	1	0	1	0	1	0	0	0	0	0	1	0	0	0	0	0	0	1	0	0	0	0	0	0	0	0	0	61	20	114	46	1	0	0	1	0	1	1	0	1
1	1	6	1	2	0	1	1	0	1	0	0	1	0	0	0	0	0	0	0	0	0	0	0	0	0	0	0	0	0	0	0	0	0	0	0	0	90	20	155	100	0	0	1	0	0	1	0	0	0
1	1	6	1	2	1	1	1	0	1	0	0	1	0	0	0	1	1	0	0	1	0	0	0	0	0	0	0	0	0	0	0	0	0	1	0	0	10	30	137	85	0	0	0	1	0	1	0	1	1
1	0	6	1	2	0	1	1	0	0	0	0	1	0	1	0	1	1	1	0	0	0	0	0	0	0	0	0	0	0	0	1	0	0	0	0	0	65	18	129	68	0	0	0	0	0	0	0	0	0
1	0	6	1	2	0	1	1	0	1	1	0	1	0	0	0	1	1	1	0	0	0	0	0	0	0	0	1	0	0	0	0	0	0	1	0	0	72	24	123	63	0	0	0	1	0	1	0	0	0
1	0	6	1	2	0	1	1	0	1	1	0	1	0	1	0	0	0	1	0	0	0	0	0	0	0	0	1	0	0	0	0	0	0	0	0	0	84	18	157	88	0	0	0	0	1	1	0	0	0
1	1	6	1	2	0	1	1	0	1	1	1	1	0	0	1	0	1	1	0	0	0	0	0	1	0	0	1	0	0	0	0	0	0	0	0	0	80	20	120	80	0	0	1	1	1	1	1	0	1
[truncated: 56 more columns]
